# Supplementary material for: Exploration of the pattern, clinical presentation and outcome of children with renal diseases: A 14-year retrospective study at a teaching hospital in Ghana
Source: PLoS One. 2025 Apr 25;20(4):e0321317. doi: 10.1371/journal.pone.0321317 (PMC12027256; doi:10.1371/journal.pone.0321317)
Supplement: S1 File — (XLSX) [file pone.0321317.s001.xlsx]

## Sheet: Sheet1
	DEMOGRAPHICS			CLINICAL DATA				LABORATORY DATA									OUTCOME
PATH NO.	AGE GROUPS	SEX	YEAR	TYPE OF RENAL DISEASE	CAUSE	DURATION (MONTHS)	SYMPTOMS	HEMATOLOGICAL			BIOCHEMICAL						DIALYSIS	DEAD/ALIVE
1	10.1-15	Male	2018	ACUTE KIDNEY INJURY	SICKLE CELL DISEASE	0.33	FEVER , CHEST PAIN	4.3, 8.7, 8.8	28.91, 18.37, 9.66	124, 108, 141	11.39	62.2	-	4	119	-	NONE	ALIVE
2	0-5	Female	2019	ACUTE GLOMERULONEPHRITIS	STREPTOCOCCAL THROAT INFECTION	1.7	FACIAL SWELLING, ABDOMINAL DISTENTION, DIARRHOEA, COUGH, VOMITTING, GENERAL BODY SWELLING	9.0, 11.3	7.97, 4.1	392396	3.8, 4.0, 3.0	56,66, 35	137, 135, 135	6.0, 4.1, 5.0	108, 110, 105	-	NONE	ALIVE
3	10.1-15	Female	2018	ACUTE KIDNEY INJURY	INTRAVASCULAR HEMOLYSIS 2° SEVERE MALARIA INFECTION	10.8	BODY WEAKNESS, ANOREXIA, DIARRHOEA, COUGH, BITTERNESS IN MOUTH, CHILLS, DIZZINESS	11.1, 8.5, 9.8	4.49, 8.31, 6.1	126, 75, 212	32.7, 53, 37	387.5, 716, 77	143.69, 125, 137	4.44, 5.1, 4.1	106.22, 93, 106	-	NONE	ALIVE
4	5.1-10	Male	2019	NEPHROTIC SYNDROME	IDIOPATHIC	4.03	GENERALIZED BODY SWELLING, ABDOMINAL PAINS, FACIAL PUFFINESS	12.4	7.84	420	4.5	56	144	4.1	98	-	NONE	ALIVE
5	10.1-15	Female	2019	NEPHROTIC SYNDROME	IDIOPATHIC	0.83	FACIAL PUFFINESS, ABDOMINAL DISTENTION AND PAIN, GENERALIZED OEDEMA, VOMITTING	10.0, 9.7	6.2, 5.43	294, 271	3.8, 7.3	100, 72	137, 139	4.1, 4.6	102, 113	-	NONE	ALIVE
6	0-5	Male	2019	NEPHROTIC SYNDROME	IDIOPATHIC	11.7	ABDOMINAL DISTENTION AND PAIN, FACIAL PUFFINESS, PEDAL SWELLING, SCROTAL 0EDEMA, COLD EXTREMITIES	13.6	28.02	469	3.33	79	140.5	5.15	103.4	-	NONE	ALIVE
7	0-5	Female	2018	ACUTE KIDNEY INJURY	HERBAL MEDICINE INTOXICATION	6.07	FACIAL PUFFINESS, MILD TENDER ABDOMEN, SKIN RASH, VOMITTING, OLIGOURIA, FEVER , PEDAL AND PERIORBITAL OEDEMA	7.3, 10.4, 9.5	18.8, 4.5, 5.3	3.8, 265, 214	39.9, 11.9, 13.2	481, 317, 172	132, 129, 139	4.1, 51, 4.7	92, 93, 105	12, 19, 40	6 SESSIONS	ALIVE
8	5.1-10	Male	2018	ACUTE KIDNEY INJURY	IDIOPATHIC	3.97	TERMINAL HEMATURIA, DYSURIA, OLIGURIA, ABDOMINAL PAIN, FACIAL PUFFINESS	5.8	7.37	67	96.3	2220	136	6.4	-	-	NONE	ALIVE
9	0-5	Male	2019	ACUTE GLOMERULONEPHRITIS	POST STREPTOCOCCAL SORE THROAT INFECTION	0.23	FACIAL PUFFINESS, SKIN RASHES, COUGH, ABDOMINAL DISTENSION AND PAIN	8.79	7.72	411	3.62	38	143	3.7	111	-	NONE	ALIVE
10	0-5	Male	2019	ACUTE GLOMERULONEPHRITIS	POST STREPTOCOCCAL INFECTION	9.4	GENERALIZED BODY SWELLING, FACIAL PUFFINESS, COLD, FEVER, DIFFICULTY IN BREATHING, FEVER, ABDOMINAL DISTENSION	9	16.41	229	2.4, 2.7, 2.8	41, 31, 30	149, 141, 139	4.7, 4.3, 4.5	106, 103, 106	-	NONE	ALIVE
11	0-5	Male	2019	HYDRONEPHROSIS	IDIOPATHIC	0.9	HIGH GRADE FEVER	13.5	10.33	343	5	84	143	5.7	114	-	NONE	ALIVE
12	0-5	Female	2019	ACUTE KIDNEY INJURY	INTRAVASCULAR HEMOLYSIS 2° SEVERE MALARIA	6.03	GENERALIZED BODY SWELLING, COUGH, FACIAL SWELLING, PEDAL EDEMA, FEVER	8.4, 10.5, 10.3	9.89, 11.1, 10.76	947, 442, 315	5.2, 7.1	1527, 84	126, 141	5.7, 3.2	98, 109	-	5 SESSIONS	ALIVE
13	0-5	Female	2019	ACUTE KIDNEY INJURY	INTRAVASCULAR HEMOLYSIS 2° SEVERE MALARIA INFECTION	0.9	VOMITING, LETHARGIC, OEDEMA, BITTER TASTE IN MOUTH, FACIAL PUFFINESS, FEVER, JOINT PAIN, LOOKS PALE	4.2, 9.5	14.12, 6.01	538, 293	70.2, 15.5	1122, 92	130, 141	6.6, 114	97, 114	-	NONE	ALIVE
14	5.1-10	Male	2019	ACUTE GLOMERULONEPHRITIS	POST STREPTOCOCCAL SORE THROAT INFECTION	0.2	FACIAL PUFFINESS, ABDOMINAL DISTENSION, PEDAL OEDEMA, ORTHOPNOEA	9.9	10.8	745	5.2	80	113.5	4.7	98	-	NONE	ALIVE
15	5.1-10	Male	2019	ACUTE GLOMERULONEPHRITIS	IDIOPATHIC	9.3	GENERALIZED BODY SWELLING, FACIAL PUFFINESS, FEVER, MILDLY PALE, HEMATURIA, STRAINING ON MICTURITION	9	10.89	761	4.1, 2.9	81, 53	139, 147	4, 4.4	106, 104	-	NONE	ALIVE
16	5.1-10	Male	2019	NEPHROTIC SYNDROME	IDIOPATHIC	3.37	HIGH GRADE FEVER, SWELLING NOSE, DIARRHOEA, VOMITING, HEMATURIA	11.2, 12.1	5.45, 13.1	243, 353	3.2, 5.8	58, 68	145.2, 142.3	4, 4.4	112.9, 108.7	-	NONE	ALIVE
17	5.1-10	Male	2019	ACUTE KIDNEY INJURY	INTRAVASCULAR HEMOLYSIS 2° SEVERE MALARIA INFECTION	0.73	PUFFY FACE, MODERATELY PALE, ABDOMINAL PAIN, FEVER, NAUSEA, COUGH, ORTHOPNOEA	8.5, 8.6	5.53, 6.02	285470	61.9, 23, 8.8	1186,860, 145	122, 136, 136	4.5, 4.2, 4.3	94, 104, 104	-	NONE	ALIVE
18	0-5	Male	2019	ACUTE ON CHRONIC KIDNEY DISEASE	SPONTANEOUS BACTERIAL PERITONITIS	0.83	FACIAL SWELLING, BODY SWELLING, FEVER, ABDOMINAL PAIN, DYSURIA, DIARRHOEA, DYSPNOEA, OEDEMA	-	-	-	8.7	49	135	4	-	-	NONE	ALIVE
19	5.1-10	Male	2019	PYELONEPHRITIS	POST NEPHRECTOMY	0.33	PYURIA, FEVER	11.7	8.1	211	5.1	70	142	5.5	-	-	NONE	ALIVE
20	0-5	Male	2019	NEPHROTIC SYNDROME	IDIOPATHIC	0.23	OEDEMA, DIFFICULTY IN BREATHING, FACIAL PUFFINESS, CHILLS, SWELLING OF LOWER LIMBS, FEVER, FAST BREATHING	7.4, 11.0	10.52, 7.14	555, 520	1.6, 7.1	38, 71	149, 150	7.4, 5.4	114, 107	-	NONE	ALIVE
21	5.1-10	Male	2019	ACUTE KIDNEY INJURY	SEVERE MALARIA WITH INTRAVASCULAR HEMOLYSIS	0.8	FEVER, ABDOMINAL PAIN, CHILL, WEAK, FACIAL PUFFINESS, JAUNDICE, COLA-LIKE URINE	6.7, 7.3	7.84, 7.02	726, 258	37.9, 9.8	946, 107	140, 142	7.0, 5.0	102, 103	-	NONE	ALIVE
22	5.1-10	Female	2019	NEPHROTIC SYNDROME	IDIOPATHIC	5.27	PEDAL EDEMA, PUFFY FACE, FEVER, FROTHY URINE, COUGH, ABDOMINAL PAIN, ORTHOPNEA, DIZZINESS, HEADACHE, DIFFICULTY IN BREATHING	8.0, 8.4	15.59, 14.94	374, 500	4.1, 4.0	82, 68	147, 145	3.6, 3.9	108, 105	-	NONE	ALIVE
23	0-5	Male	2019	ACUTE KIDNEY INJURY	POST STREPTOCOCCAL INFECTION	0.87	ABDOMINAL PAIN, PEDAL SWELLING, FEVER, OLIGURIA, JAUNDICE, SWOLLEN FACE, HEADACHE, VOMITING	9.2	8.99	852	52.1, 10.5	1129, 98	131, 135	5.8, 5.1	-	-	NONE	ALIVE
24	0-5	Female	2019	ACUTE GLOMERULONEPHRITIS	POST STREPTOCOCCAL INFECTION	0.17	FACIAL SWELLING, LEFT LEG SWELLING, FEVER, HEMATURIA, POLYURIA, POOR APPETITE, DYSURIA	8.1	9.5	452	4.8	54	141	4	104	-	NONE	ALIVE
25	5.1-10	Female	2019	STEROID SENSITIVE NEPHROTIC SYNDROME	HERBAL MEDICINE INTOXICATION	19.93	COUGH, FEVER, GENERAL BODY SWELLING, HEADACHE, NAUSEA	10.6, 11.4	14.99, 12.13	270, 802	11.6, 2.5, 14.2	66, 25, 54	141, 136, 131	5.4, 4.6, 5.1	106, 107, 107	-	NONE	ALIVE
26	5.1-10	Male	2019	ACUTE GLOMERULONEPHRITIS	POST STREPTOCOCCAL INFECTION	26.7	GENERALIZED BODY PAIN AND SWELLING, FACIAL PUFFINESS, ABDOMINAL DISTENSION, RASHES ON SCALP AND SKIN	11.4	11.4	563	4.1, 3.3, 3.0	67, 48, 56	140, 137, 140	4.4, 4.3, 4.7	104, 105, 105	-	NONE	ALIVE
27	0-5	Male	2019	ACUTE GLOMERULONEPHRITIS	POST STREPTOCOCCAL INFECTION	0.6	FACIAL PUFFINESS, COUGH, VOMITING, GENERALISED BODY SWELLING, MODERATELY DISTENDED ABDOMEN, PAINFUL SWELLING AT JOINT	11.5	6.21	3.87	12.1	6.4	134	5.2	105	-	NONE	ALIVE
28	10.1-15	Male	2019	ACUTE KIDNEY INJURY	SEVERE INTRAVASCULAR HEMOLYSIS 2° SEVERE MALARIA INFECTION	0.9	ABDOMINAL PAIN, CHILLS, VOMITING, FACIAL PUFFINESS, LOW GRADE FEVER, BILATERAL PEDAL OEDEMA	5.5, 7,9	10.9, 9.68	124, 331	60.5, 7.0	699, 107	134, 149	4.6, 3.9	99, 104	-	1 SESSION	ALIVE
29	5.1-10	Male	2018	ACUTE GLOMERULONEPHRITIS	POST STREPTOCOCCAL INFECTION	32.5	COUGH, COLD, FACIAL PUFFINESS, JOINT PAIN	11.1, 12.6	10.12, 5.13	332, 265	3.2, 3.1	43, 42	136, 141	4.7, 4.7	109, 105	-	NONE	ALIVE
30	5.1-10	Female	2019	ACUTE GLOMERULONEPHRITIS	POST STREPTOCOCCAL INFECTION	0.9	FACIAL PUFFINESS, BILATERAL LEG SWELLING, ABDOMINAL DISTENSION	7.8, 8.8	5.49, 4.6	243, 159	5.0, 6.0	91, 46	142, 144	4.8, 4.1	107, 102	-	NONE	ALIVE
31	0-5	Male	2018	ECTOPIC LEFT PELVIC KIDNEY	CONGENITAL	21.97	FEVER, ABDOMINAL PAINS	12.2	4.45	180	4.1, 5.6, 4.7	42, 45, 30	140, 142, 137	4.3, 4.6, 4.0	105, 105. 103	-	NONE	ALIVE
32	0-5	Male	2019	NEPHROTIC SYNDROME	ENTEROBACTERIAL INFECTION	4.03	GENERALIZED BODY SWELLING, FEVER, OLIGURIA	12.5	12.8	477	19	8	133	48	108	-	NONE	ALIVE
33	0-5	Female	2018	NEPHROTIC SYNDROME	MINIMAL CHANGE	8.57	PUFFY FACE, GENERALIZED BODY SWELLING, FEVER	10.9, 14,9	13.8, 14.35	616, 680	6.9, 1.3, 3.7	31, 24, 36	129, 132, 129	4.2, 4.2, 4.4	103, 106, 101	-	NONE	ALIVE
34	0-5	Male	2019	NEPHROTIC SYNDROME	MINIMAL CHANGE	23.93	DYSURIA	10.1, 13.9	15, 11.15	615, 373	6.2, 3.4	37, 26	138, 132	3.6, 4.6	1110	-	NONE	ALIVE
35	0-5	Male	2019	ACUTE GLOMERULONEPHRITIS	STREPTOCOCCAL INFECTION	0.37	PUFFY FACE, ABDOMINAL DISTENSION, DYSURIA	8.O, 8.4	7.1, 8.4	310, 406	4.9	41	139	4.4	106	-	NONE	ALIVE
36	5.1-10	Male	2019	ACUTE KIDNEY INJURY	IDIOPATHIC	0.2	OLIGURIA, PUFFY FACE, ABDOMINAL PAIN, HEADACHE	9.3	6.13	278	17.5	136	125	6.7	107	-	NONE	ALIVE
37	0-5	Male	2019	DILATED RENAL PELVIS &PROXIMAL URETERS	IDIOPATHIC	0.63	ENLARGED ABDOMEN, DISCHARGE FROM UMBILICUS	19.6	14.96	403	3.9	18	139	4.3	-	-	NONE	ALIVE
38	0-5	Female	2019	NEPHROTIC SYNDROME	E. COLI INFECTION	0.8	PUFFY FACE, ABDOMINAL DISTENSION, DYSURIA	13.9	6.35	202	6.1, 2.7	21, 24	125, 136	4.7, 4.7	102, 98	-	NONE	ALIVE
39	5.1-10	Male	2019	ACUTE KIDNEY INJURY	INTRAVASCULAR HEMOLYSIS 2° SEVERE MALARIA INFECTION	0.37	PUFFY FACE, ABDOMINAL DISTENSION AND PAIN, ANURIA	9.7, 9.4	9.53, 4.14	237, 302	45.0, 3.9	927, 65	136, 139	5.1, 4.0	101, 104	-	NONE	ALIVE
40	0-5	Female	2019	ACUTE KIDNEY INJURY	INTRAVASCULAR HEMOLYSIS 2° SEVERE MALARIA INFECTION	0.47	PUFFY FACE, DARK URINE, OLIGURIA	6.6, 11.4	11.94, 9.65	204, 621	47.3, 17.2	468, 272	133, 141	5.5, 4.4	100	-	NONE	ALIVE
41	0-5	Female	2016	STEROID SENSITIVE NEPHROTIC SYNDROME	IDIOPATHIC	72.27	RASHES, COUGH, VOMITING, FACIAL PUFFINESS, LOW GRADE FEVER	-	-	-	-	-	-	-	-	-	NONE	ALIVE
42	0-5	Female	2017	STEROID DEPENDENT NEPHROTIC SYNDROME	IDIOPATHIC	53.27	FACIAL PUFFINESS, VISUAL PROBLEMS	-	-	-	2.1, 2.6	29, 14	116, 138	4.6, 4.8	111, 110	-	NONE	ALIVE
43	0-5	Male	2017	CHRONIC KIDNEY DISEASE	POSTERIOR URETHRAL VALVE	59.63	FEVER, ANOREXIA	10	20.1	228	35.5	698	129	5.1	103	7.9	NONE	ALIVE
44	0-5	Female	2019	STEROID SENSITIVE NEPHROTIC SYNDROME	IDIOPATHIC	0.8	PERIORBITAL AND BILATERAL PEDAL OEDEMA, FEVER, HEADACHE, COUGH, RUNNY NOSE, ITCHY EYES, BODY SWELLLING, VOMITING	13.3, 10.2	11.1, 15.6	504, 313	2.6, 2.9	30, 25	129, 134	4.3, 4.1	96, 102	-	NONE	ALIVE
45	5.1-10	Female	2013	STEROID RESISTANT NEPHROTIC SYNDROME	MALARIA	28.07	FEVER, HEADACHES, ANOREXIA, FAST BREATHING, EASY FATIGABILITY, CHEST PAIN, COUGH, FACIAL PUFFINESS	6.1	4.41	317	16.6	501	145	4.5	104	-	NONE	ALIVE
46	0-5	Male	2013	STEROID RESISTANT NEPHROTIC SYNDROME	IDIOPATHIC	0.8	OEDEMA, FACIAL PUFFINESS	8.3	8.5	866	2.1, 7.3	41, 36	142, 139	4.5, 2.9	57, 91	-	NONE	ALIVE
47	10.1-15	Male	2014	ACUTE KIDNEY INJURY	INTRAVASCULAR HEMOLYSIS	0.27	FEVER, HEADACHE, CHILLS, DAIRRHOEA, PERIORBITAL EDEMA, FACIAL PUFFINESS	8.11, 9.1	19.4, 5.72	112, 301	53	358	128	4.1	94	-	NONE	ALIVE
48	10.1-15	Male	2013	STEROID RESISTANT NEPHROTIC SYNDROME	IDIOPATHIC	12.83	FACIAL PUFFINESS, VOMITING, FEVER, DIARRHOEA, SEPTIC SHOCK	13.2, 11.4	3.71	417, 394	3.8, 9.4	34, 153	133, 131	3.3, 5.7	-	-	NONE	ALIVE
49	5.1-10	Female	2014	ACUTE KIDNEY INJURY	INTRAVASCULAR HEMOLYSIS 2° MALARIA INFECTION	0.37	FEVER, DIARRHOEA, FACIAL PUFFINESS, PEDAL OEDEMA, OLIGURIA	8.4	-	287	39.4, 46.1	1252, 1110	126, 126	6.4, 5.2	97, 96	-	NONE	ALIVE
50	5.1-10	Female	2012	STEROID RESISTANT NEPHROTIC SYNDROME	IDIOPATHIC	15.87	RIGHT KNEE AND RIBS PAIN, FEVER, DIFFICULTY IN BREATHING, VOMITING	7.2, 9.1, 9.9	24.04, 30.96, 9.39	351, 278, 368	3.3	33	142	2.6	110	-	NONE	ALIVE
51	0-5	Male	2018	NEPHROTIC SYNDROME	IDIOPATHIC	0.9	GENERALIZED BODY SWELLING, PALE, ABDOMINAL OEDEMA, FACIAL SWELLING	5.7, 7.4, 6.9	15.8, 13.94, 16.3	574, 555, 317	16.9, 15.1, 14.4	641, 278, 202	142, 144, 140	5.9, 5.7, 4.6	123, 119, 110	-	NONE	ALIVE
52	0-5	Female	2021	ACUTE GLOMERULONEPHRITIS	CHRONIC OSTEOMYELITIS	6.3	FEVER, VOMITING, ABDOMINAL PAINS, FACIAL PUFFINESS	13.2	12.43	330	2.9, 2.37	48, 15.9	142, 141	4.4, 5.0	102, 102	-	NONE	ALIVE
53	5.1-10	Male	2020	ACUTE GLOMERULONEPHRITIS	POST STREPTOCOCCAL INFECTION	11.4	VOMITING, RECURRENT HEADACHE, GENERALIZED FACIAL SWELLING	11.2	15.29	280	5.5	48	135	4.3	99	-	NONE	ALIVE
54	10.1-15	Male	2020	ACUTE KIDNEY INJURY	POST STREPTOCOCCAL INFECTION	3.63	VOMITING, FEVER, DYSURIA, HEADACHES, FACIAL PUFFINESS, COUGH, BLURRED VISION, PEDAL EDEMA	11.5	7.64	311	7.9, 4.9, 1.7	81, 95.5, 34	136, 142.2, 142	5.7, 3.98, 3.8	110, 100.4, 110	-	NONE	ALIVE
55	10.1-15	Male	2020	ACUTE GLOMERULONEPHRITIS	POST STREPTOCOCCAL THROAT INFECTION	3	FACIAL PUFFINESS, HEADACHE	7.1, 8.6, 10.3	10.85, 6.38, 5.71	289, 489, 222	15.1, 3.2, 1.7	95, 57, 42	143, 139, 138	3.6, 4.1, 4.8	110, 106, 106	-	NONE	ALIVE
56	5.1-10	Male	2021	ACUTE KIDNEY INJURY	INTRAVASCULAR HEMOLYSIS 2° SEVERE MALARIA INFECTION	0.6	VOMITING, DYSURIA, FEVER	8.4, 9.3	8.08, 7.82	316, 487	17.6, 14.3, 5.65	524, 279.9, 48.7	139, 148.5, 141.3	4.0, 4.28, 4.51	101, 103.3, 109.3	-	1 SESSION	ALIVE
57	10.1-15	Male	2020	ACUTE GLOMERULONEPHRITIS	POST STREPTOCOCCAL INFECTION	3.37	VOMITING, ABDOMINAL PAINS, FACIAL PUFFINESS, DYSURIA	9.7, 7.3, 8.1	9.79, 8.33, 7.25	109, 376, 620	33.5, 8.8, 3.2	255, 108, 62	141, 140, 140	5.3, 4.5, 5.5	102, 112, 108	-	NONE	ALIVE
58	0-5	Male	2017	ACUTE GLOMERULONEPHRITIS	POST STREPTOCOCCAL INFECTION	0.9	HIGH GRADE FEVER,GENERALIZED EDEMA, FACIAL PUFFINESS, ABDOMINAL PAINS	9.4, 8.5	11.93, 10.53	298, 303	21.8, 8.2	138, 91	141, 149	5.6, 3.0	114, 116	-	NONE	ALIVE
59	10.1-15	Female	2018	NEPHROTIC SYNDROME	IDIOPATHIC	1.3	PERIORBITAL EDEMA, GENERALIZED BODY SWELLING, VOMITING, ABDOMINAL PAIN	9.2	8.77	194	2.5	68	139	3	110	-	NONE	ALIVE
60	0-5	Female	2017	NEPHROTIC SYNDROME	IDIOPATHIC	0.47	FACIAL PUFFINESS, PEDAL OEDEMA, ABDOMINAL DISTENSION	9.4	12.54	335	9.6	24	136	5.4	110	-	NONE	ALIVE
61	0-5	Female	2018	ACUTE GLOMERULONEPHRITIS	SCHISTOSOMAL GLOMERULOPATHY	0.47	HEMATURIA, OEDEMA, FEVER, HYPERVENTILATION	5.4	20.08	537	3.1	35	144	5	110	-	NONE	ALIVE
62		Male	2021	BILATERAL HYDRONEPHROSIS	DYSMORPHIC FEATURE (SYNDROMIC FEATURE)	7.63	COUGH, PUFFY FACE	14.2, 10.2, 8.8	8.59, 8.90, 8.27	244, 258, 367	6.9, 3.6, 3.6	98, 24, 17	147, 137, 143	4.7, 4.4, 5.7	110, 103, 108	-	NONE	ALIVE
63	0-5	Female	2020	ACUTE KIDNEY INJURY	SEVERE DEHYDRATION	0.8	VOMITING, FEVER, SEIZURE, ANOREXIA, OLIGURIA	10.5, 10.1, 9.7	7.8, 5.64, 4.63	422. 440, 334	25, 28.6, 2.3	642, 780, 39	127, 140, 145	3.3, 3.2, 3.9	102, 112, 109	-	NONE	ALIVE
64	0-5	Male	2019	ACUTE GLOMERULONEPHRITIS	STREPTOCOCCAL INFECTION	3.87	FEVER, PALLOR	9.1, 9,9	9.71, 5.81	426, 581	11.9, 3.7, 3.2	77.61, 35, 37	139.1, 139, 135	3.98, 4.4, 4.3	100.2, 107, 97	-	NONE	ALIVE
65	0-5	Female	2021	ACUTE KIDNEY INJURY	INTRAVASCULAR HEMOLYSIS 2° SEVERE MALARIA INFECTION	0.57	PALE, FEVER	6.2, 6.5, 8.3	25.09, 13.85, 7.62	792, 722, 531	27.1, 6.9	191, 44	143, 144	4.9, 5.1	109, 109	-	NONE	ALIVE
66	5.1-10	Male	2017	ACUTE KIDNEY INJURY	INTRAVASCULAR HEMOLYSIS 2° QUININE REACTION	1.07	FEVER	6.3, 6.7	25.93, 20.47	655, 1213	3.5	52	140	5	106	-	NONE	ALIVE
67	5.1-10	Female	2020	PYELONEPHRITIS	INFECTIVE ENDOCARDITIS	0.47	EASY FATIGABILITY, LETHERGY, FACIAL PUFFINESS, DIFFICULTY IN BREATHING, VOMITING, ABDOMINAL PAINS	13.8	8.55	238	3.8	40	136	4.6	104	-	NONE	ALIVE
68	5.1-10	Female	2020	ACUTE GLOMERULONEPHRITIS	POST STREPTOCOCCAL INFECTION	0.8	FACIAL PUFFINESS, ABDOMINAL PAIN, SWOLLEN EYES, EDEMA, HEMATURIA	9.2	9.3	333	3.1, 6.1	40, 53	142, 138	4.0, 4.9	107, 110	-	NONE	ALIVE
69	0-5	Male	2020	ACUTE GLOMERULONEPHRITIS	STAPHYLOCOCCUS INFECTION	2.3	DYSURIA, PALPITATIONS, EASY FATIGABILITY, WEIGHT LOSS, ANOREXIA, FACIAL PUFFINESS, COUGH	7.2, 8.1	12.81, 14.31	449, 256	2.9, 7.1	32, 153	139, 136	5.1, 4.6	110, 105	-	NONE	ALIVE
70	5.1-10	Female	2021	POLYCYSTIC KIDNEY DISEASE	MALARIA WITH INTRAVASCULAR HEMOLYSIS	0.27	FEVER, ABDOMINAL PAIN, LOOSE STOOLS	10	7.03	250	3.62	34.1	147.6	4.5	102.1	-	NONE	ALIVE
71	5.1-10	Male	2021	ACUTE KIDNEY INJURY	MALARIA WITH INTRAVASCULAR HEMOLYSIS	0.57	JAUNDICE, FACIAL PUFFINESS, PALE, COLA-LIKE URINE	5.4, 9.6	11.4, 8.65	343, 472	57, 108	1147, 114	140, 142	3.9, 4.4	105, 108	-	2 SESSION	ALIVE
72		Male	2020	FETAL HYDRONEPHROSIS	KLEBSIELLA INFECTION	2.43	NASAL DISCHARGE, FEVER, VOMITING, COUGH	-	-	-	1.69	193	144	5.26	102.4	-	NONE	ALIVE
73	0-5	Male	2021	ACUTE KIDNEY INJURY	POST STREPTOCOCCAL INFECTION	0.67	FACIAL PUFFINESS, PEDAL SWELLING, OLIGURIA	11.7	30.6	494	22.9, 4.6	112, 22	144, 138	6.7, 5.0	109, 110	-	NONE	ALIVE
74	5.1-10	Female	2017	ACUTE GLOMERULONEPHRITIS	POST STREPTOCOCCAL INFECTION	48.67	FACIAL PUFFINESS, PERIORBITAL EDEMA	10	14.07	438	5.1, 9.8	77, 79	144, 142	5.1, 5.9	110, 108	-	NONE	ALIVE
75	5.1-10	Male	2020	ACUTE KIDNEY INJURY	POST STREPTOCOCCAL THROAT INFECTION	11.3	FACIAL PUFFINESS, HEADACHE, VOMITING, SEIZURES, GENERALIZED BODY SWELLING	11.9, 12.8	6.85, 30.48	241, 859	9.7, 9.04	59, 69.4	139, 140.2	4.6, 6.26	102, 101.7	-	NONE	ALIVE
76	5.1-10	Male	2021	NEPHROTIC SYNDROME	IDIOPATHIC	6.2	FACIAL PUFFINESS, PALE, SWELLING OF BOTH LEGS	10.0, 11.2	6.1, 7.57	240, 324	6.4, 2.3	73, 28	130, 135	4.0, 4.5	100, 109	-	NONE	ALIVE
77	10.1-15	Male	2020	ACUTE KIDNEY INJURY	POST STREPTOCOCCAL INFECTION	0.67	FEVER, PERSISTENT VOMITING, GENERALIZED BODY SWELLING	10.2, 7.5	15.23, 9.36	21, 60	4.8, 13.4	100, 180	142, 124	3.6, 2.9	107, 91	-	NONE	ALIVE
78	10.1-15	Male	2021	NEPHROTIC SYNDROME	IDIOPATHIC	1.03	GENERALIZED BODY PAIN, PAIN UPON SWALLOWING, DISTENDED ABDOMEN, FACIAL PUFFINESS	12.4	8.2	162	2.68	44.3	142.2	401	101.8	-	NONE	ALIVE
79	0-5	Female	2015	ACUTE KIDNEY INJURY	SEVERE BIRTH ASPHYXIA	1.5	FACIAL PUFFINESS, LOOKS PALE	17.2, 11.4	13.6, 10.33	288, 397	20.4, 4.0	94, 36	157, 148	4.9, 3.9	115, 105	-	NONE	ALIVE
80	5.1-10	Female	2020	ACUTE KIDNEY INJURY	INTRAVASCULAR HEMOLYSIS 2° SEVERE MALARIA INFECTION	7.2	FEVER, VOMITING, GENERALIZED BODY WEAKNESS, CHILLS, JAUNDICED	8.9, 7.9, 12.3	6.97, 5.44, 6.02	353, 281, 329	53, 3.4, 3.19	1315, 81, 79	125, 142, 137	5.8, 4.8, 4.06	95, 101, 100	-	1 SESSION	ALIVE
81	0-5	Male	2018	ACUTE KIDNEY INJURY	ENTEROBACTERIAL INFECTION	0.9	ANURIA, BODY SWELLING, FEVER	8.7, 5.4, 7.4	14.4, 12.84, 5.05	388, 439, 52	11.6, 16.2, 11.9	917, 610, 385	144, 135, 140	5.0, 4.7, 5.0	112, 107, 119	-	1 SESSION	ALIVE
82	0-5	Female	2012	STEROID RESISTANT NEPHROTIC SYNDROME	IDIOPATHIC	6.53	PEDAL OEDEMA, FEBRILE, LETHARGY, ABDOMINAL PAINS	11.8, 15.7, 13.1	15.34, 20.61, 12.2	374, 331, 381	2.9, 11.8	23, 25	139, 124	6.0, 5.5	106, 92	-	NONE	ALIVE
83	5.1-10	Male	2017	NEPHROTIC SYNDROME	IDIOPATHIC	0.53	FACIAL SWELLING, PEDAL SWELLING, ABDOMINAL DISTENSION, NOCTURIA, FEVER, VOMITING	8.2	7.34	354	1.9	33	144	5.1	110	-	NONE	ALIVE
84	0-5	Female	2018	ACUTE KIDNEY INJURY	INTRAVASCULAR HEMOLYSIS 2° SEVERE MALARIA	5.17	FACIAL PUFFINESS, ABDOMINAL DISTENSION, FEVER	-	-	-	4.08	40.6	142.1	4.25	100.6	-	NONE	ALIVE
85	5.1-10	Male	2018	STEROID SENSITIVE NEPHROTIC SYNDROME	URINARY TRACT INFECTION	27.8	GENERALIZED BODY SWELLING, FACIAL PUFFINESS, NECK SWELLING	10.4	5.57	337	1.8	36	137	3.9	103	213	NONE	ALIVE
86	5.1-10	Male	2021	NEPHROTIC SYNDROME	IDIOPATHIC	5.37	GENERALIZED BODY SWELLING, FACIAL PUFFINESS, SCROTAL SWELLING, ABDOMINAL DISTENTION, PERITONIAL OEDEMA.	14.0, 16.3	6.5, 24.03	445, 528	1.8	28	134	3.7	112	239	NONE	ALIVE
87	5.1-10	Male	2019	LEFT PYELONEPHRITIS	IDIOPATHIC	32.6	FEVER, JAUNDICE	8.5, 6.8, 8.3	9.85, 22.4, 13.07	309, 487, 453	4.5	69	146	4.8	104	-	NONE	ALIVE
88		-	2021	LEFT ACUTE PYELONEPHRITIS	IDIOPATHIC	7.8	MODERATELY PALE, DYSURIA, PELVIC PAIN, NAUSEA, HEADACHE, ABDOMINAL PAIN	10.3, 7.5, 10.6	16.51, 21.22, 11.05	88, 1120, 679	-	-	-	-	-	-	NONE	ALIVE
89	10.1-15	Male	2021	STEROID DEPENDENT NEPHROTIC SYNDROME	IDIOPATHIC	3.4	SCROTAL SWELLING, BILATERAL PEDAL SWELLING, HEADACHE, FACIAL PUFFINESS	11.2	9.09	195	-	-	-	-	-	-	NONE	ALIVE
90	5.1-10	Female	2022	ACUTE KIDNEY INJURY	INTRAVASCULAR HEMOLYSIS 2° SEVERE MALARIA	0.9	ABDOMINAL PAIN, FEVER, GENERALIZED BODY WEAKNESS, VOMITING	5.4, 8.3	14.99, 6.62	100, 261	65.1, 32.57	863, 1046.1	123, 135	4.7, 4.1	90, 104.8	6.5	NONE	ALIVE
91	10.1-15	Male	2022	NEPHROTIC SYNDROME	IDIOPATHIC	0.07	MODERATELY PALE, BILATERAL PITTING OEDEMA, PEDAL OEDEMA, ABDOMINAL DISTENSION, GENERALIZED BODY SWELLING, SCROTAL SWELLING	9.8	6.82	455	4.8, 1.31, 4.8	44, 41.4, 44	131, 144.6	4.6, 4.27	101, 106.7	-	NONE	ALIVE
92	5.1-10	Female	2021	STEROID RESISTANT NEPHROTIC SYNDROME	IDIOPATHIC	0.8	FACIAL PUFFINESS, MODERATE PERIORBITAL OEDEMA, MILD PALLOR, ABDOMINAL DISTENSION, VOMITING, FRONTAL HEADACHE, SEIZURES	10.3	17.5	312	10.36, 8.08	159, 130.6	141.3, 144.7	4.22, 5.05	109.4, 109.8	32.97	NONE	ALIVE
93	0-5	Male	2017	STEROID DEPENDENT NEPHROTIC SYNDROME	IDIOPATHIC	48.1	COUGH, FACIAL PUFFINESS, FRUITY URINE	11.8	8.62	209	5.27	33.4	136	4.2	108	-	NONE	ALIVE
94	5.1-10	Female	2020	NEPHROTIC SYNDROME	SEVERE MALARIA	15.67	DARK URINE, REDUCED URINE OUTPUT, RASHES ON LEGS, FACIAL PUFFINESS	16, 12.5	15.24, 21.93	108, 439	1.8, 7.87	33, 35.4	136, 135	3.9, 5.5	106, 100.8	472.7	NONE	ALIVE
95	5.1-10	Male	2021	ACUTE GLOMERULONEPHRITIS	BACTERIAL INFECTION	0.2	FACIAL PUFFINESS, COLA-LIKE URINE, ABDOMINAL DISTENSION	10.8, 11.8	5.4, 10.96	303, 467	2.9	44	144	4.4	108	-	NONE	ALIVE
96	5.1-10	-	2021	ACUTE GLOMERULONEPHRITIS	IDIOPATHIC	13.5	FACIAL PUFFINESS, ITCHY FACIAL RASHES, FEVER, POOR APPETITE	9.8	13.7	577	2.5, 3.8	29, 29	138, 139	5.5, 4.3	103, 105	548.7	NONE	ALIVE
97	5.1-10	-	-	STEROID RESISTANT NEPHROTIC SYNDROME	BACTERIAL INFECTION	12.93	FACIAL PUFFINESS, ABDOMINAL DISTENSION, GENERALIZED OEDEMA, FEVER, OLIGURIA	-	-	-	-	12	-	-	-	-	NONE	ALIVE
98	5.1-10	Male	2013	STEROID SENSITIVE NEPHROTIC SYNDROME	IDIOPATHIC	53.6	ABDOMINAL PAIN, FACIAL OEDEMA, VOMITING, PALE, PROTEINURIA	12.3, 11.9, 14	7.7, 15.6, 12.88	422, 601, 412	16.2, 7.4, 3.7	112, 58, 40	129, 135, 135	4.2, 4.5, 4.0	104, 104, 108	-	NONE	ALIVE
99	10.1-15	Female	2021	ACUTE KIDNEY INJURY	KAWASAKI DISEASE	3.8	HEADACHE	10.4, 12.8	5.9,14.64	978, 295	3.8, 2.8	34, 53	146, 144	3.8, 2.8	118, 112	309	NONE	ALIVE
100	10.1-15	Male	2019	STEROID SENSITIVE NEPHROTIC SYNDROME	IDIOPATHIC	32.93	FACIAL PUFFINESS, PEDAL SWELLING, ABDOMIAL DISTENSION	10.3, 9.9, 11.3	29.05, 5.87, 17.5	632, 819, 513	5.9, 3.5	67, 53	143, 138	3.4, 4.1	100, 101	111.9	NONE	ALIVE
101	0-5	Female	2020	STEROID DEPENDENT NEPHROTIC SYNDROME	IDIOPATHIC	16.67	GENERALIZED OEDEMA, FACIAL PUFFINESS	14	11.41	614	7.5, 19.6, 7.4	38, 83, 40	128, 130, 129	4.2, 5.0, 5.6	102, 107,106	477.1, 193.7	NONE	ALIVE
102	5.1-10	Male	2020	ACUTE KIDNEY INJURY	INTRAVASCULAR HEMOLYSIS 2° SEVERE MALARIA INFECTION	0.57	CHILLS, FACIAL SWELLING, ABDOMINAL PAIN	3.8, 3.5, 4.2	29.8, 28.8, 19.12	303,463, 272	13.5, 71.1, 77.8, 79.6	257.6, 584, 742, 916	138.6, 137, 144, 141	6.6, 5.1, 4.5, 4.0	103, 115, 108	11.4, 8.9,7.2	NONE	ALIVE
103	10.1-15	Female	2021	NEPHROTIC SYNDROME	IDIOPATHIC	0.9	GENERALIZED BODY SWELLING, DIFFICULTY BREATHING, HAEMATURIA, COUGH, FACIAL SWELLING, SKIN RASH, SORE THROAT	8.4, 9.4, 8.4	20.30, 19.47, 25.77	319,449, 497	4.9, 6.1, 6.2	53, 63, 65	139, 137, 133	3.1, 4.3, 3.2	109, 109, 110	204.5, 197.2	NONE	ALIVE
104	10.1-15	Male	2022	NEPHROTIC SYNDROME	IDIOPATHIC	0.2	FACIAL PUFFINESS, GENERALIZED BODY SWELLING	8.6	7.7	268	1.9	74.35	144.7	4.25	99.6	-	NONE	ALIVE
105	5.1-10	Female	2021	STEROID SENSITIVE NEPHROTIC SYNDROME	IDIOPATHIC	7.57	DIARRHOEA, FEVER, GENERALIZED OEDEMA, DARKENING OF SKIN AROUND THE NAILS	9.3, 10.4	21.93, 7.78	452, 560	25.4	152	133	2.7	109	40.8	NONE	ALIVE
106	10.1-15	Male	2019	STEROID SENSITIVE NEPHROTIC SYNDROME	IDIOPATHIC	37.67	FACIAL PUFFINESS, ABDOMINAL PAIN, COUGH, FROTHY URINE, HEADACHE, SWELLING OF LEGS, RUNNY NOSE, PERIORBITAL OEDEMA	13.3, 8.0	15.33, 14.4	484, 766	4.7, 6.6, 2.0	58, 117, 3	141, 141, 141	5.0, 2.5, 3.0	110, 100	214.2	NONE	ALIVE
107	0-5	Male	2021	NEPHROTIC SYNDROME	IDIOPATHIC	7.57	FACIAL PUFFINESS, SORE THROAT, PERIORBITAL OEDEMA	9.4	7.66	613	5.5	36	142	3.5	109	551.3	NONE	ALIVE
108	0-5	Female	2017	ECTOPIC LEFT PELVIC KIDNEY	IDIOPATHIC	30.6	COUGH, FEVER, WEIGHT LOSS	11.6, 10.7	10.35, 19.7	368, 377	3.4, 2.5	26, 17	138, 139	4.2, 4.5	105	183.53	NONE	ALIVE
109	0-5	Male	2021	ACUTE KIDNEY INJURY	INTRAVASCULAR HEMOLYSIS 2° SEPSIS	10	VOMITING, PEDAL OEDEMA, SCROTAL OEDEMA	9.9, 6.4, 9.2	10.7, 17.81, 15.73	167, 335, 289	31.8, 19.9, 31.1	293, 274	140, 146, 153	4.0, 3.8, 2.7	107, 116, 116	56, 61, 11.96	NONE	ALIVE
110	5.1-10	Female	2017	NEPHROTIC SYNDROME	IDIOPATHIC	45	PERIORBITAL OEDEMA, FEVER, ABDOMINAL PAIN, GENERALIZED OEDEMA, FACIAL PUFFINESS	12.7	9.58	395	1.7	41	143	4.1	106	-	NONE	ALIVE
111	0-5	Male	2014	STEROID SENSITIVE NEPHROTIC SYNDROME	URINARY TRACT INFECTION	9.8	FACIAL PUFFINESS, OLIGURIA, COUGH, NASAL CONGESTION, ABDOMINAL DISTENSION	11.1, 13.5	10.11, 8,3	291, 454	6.8	26	136	6.9	113	-	NONE	ALIVE
112	5.1-10	Male	2010	NEPHROTIC SYNDROME	IDIOPATHIC	47.93	FACIAL FUFFINESS, PERIORBITAL OEDEMA	13.7	9		3.8	53	134	5	93	-	NONE	ALIVE
113	5.1-10	Male	2019	STEROID DEPENDENT NEPHROTIC SYNDROME	IDIOPATHIC	37.67	EARLY MORNING FACIAL PUFFINESS, ABDOMINAL DISTENSION, PERIORBITAL OEDEMA, RASH	9.8, 9.5, 11.5	14.90, 6.61, 7.8	234, 275, 249	2.1	54	137	4	100	-	NONE	ALIVE
114	0-5	Male	2021	ACUTE KIDNEY INJURY	DEHYDRATION	6.83	SEIZURES	18.4	12.34	154	9.8, 1.2	117, 41	136, 142	4.4, 5.3	104, 107	-	NONE	ALIVE
115	0-5	Male	2020	NEPHROTIC SYNDROME	IDIOPATHIC	10.83	FACIAL PUFFINESS, SCROTAL SWELLING, ABDOMINAL DISTENSION, GENERALIZED BODY SWELLING, INTERMITENT COUGH, BIPEDAL OEDEMA	11.8	7.47	453	2.2	21	143	5.5	106	-	NONE	ALIVE
116	0-5	Male	2019	HYDRONEPHROSIS	PELVI-URETERIC JUNCTION OBSTRUCTION	19	DIARRHOEA, DEHYDRATION	9.6, 8.8, 11,6	12, 4.08, 16.79	554, 83, 1024	5.6, 10.1	21, 39	138, 144	5.4, 5.6	102, 109	-	NONE	ALIVE
117	0-5	Male	2019	ACUTE KIDNEY INJURY	GASROENTERITIS	0.93	FACIAL PUFFINESS, COUGH, DIFFICULTY IN BREATHING, ABDOMINAL DISTENSION, OLIGURIA, FEVER, VOMITING, DIARRHOEA	8.1	17.93	768	12.3, 28.3	115, 426	137, 135	5.0, 5.9	112, 110	38.3	NONE	ALIVE
118	0-5	Male	2019	ACUTE KIDNEY INJURY	INTRAVASCULAR HEMOLYSIS 2° SEVERE MALARIA	0.63	FEVER, COUGH, GENERALIZED BODY OEDEMA, SEIZURE, CHILLS	6.0, 6.7, 11.1	13.7, 15.25, 9.1	642, 202, 350	6.9, 23.7	138, 551	140138	3.0, 5.0	112, 103	22.89	NONE	ALIVE
119	10.1-15	Male	2020	STEROID SENSITIVE NEPHROTIC SYNDROME	IDIOPATHIC	11.67	FACIAL PUFFINESS, ABDOMINAL DISTENTION, PEDAL OEDEMA, DYSURIA, GENERALIZED BODY SWELLING	15.0, 16.0	5.1, 9.4	233, 393	4.1, 2.7	60, 77	142, 137	3.5, 4.3	104, 110	-	NONE	ALIVE
120	5.1-10	Male	2021	BLADDER CALCULUS	IDIOPATHIC	0.9	HEMATURIA, DYSURIA, COUGH, FAST BREATHING	12.6, 13.1, 12.9	5.8, 5.92, 6.35	246, 404, 288	3.3	38	145	4.4	119	-	NONE	ALIVE
121	0-5	Male	2020	ACUTE KIDNEY INJURY	SEVERE DEHYDRATION	12.07	JAUNDICE, SEIZURE, PERIORBITAL OEDEMA	11.5, 10.7	8.2, 12.4	357, 562	51.1, 20.9, 6.4, 2.1	943, 416, 32, 29	160, 141, 137, 141	5.4, 3.4, 5.4, 4.9	103,104, 106	-	NONE	ALIVE
122	0-5	Male	2021	STEROID SENSITIVE NEPHROTIC SYNDROME	IDIOPATHIC	2.57	EARLY MORNING FACIAL PUFFINESS, BILATERAL PITTING OEDEMA, SCROTAL SWELLING, PERIORBITAL OEDEMA,ABDOMINAL DISTENSION, FEVER	12.5, 12.6,	8.42, 9.22	498, 454	3.81	49	134	5.04	106	-	NONE	ALIVE
123	5.1-10	Male	2017	ACUTE KIDNEY INJURY	INTRAVASCULAR HEMOLYSIS 2° SEVERE MALARIA INFECTION	0.3	ABDOMINAL PAIN, CONVULSION, PALE, VOMITING, MALAISE, JAUNDICE,COUGH	11.9, 7.3	5.88, 4.75	204, 218	8.6, 8.2	434.04, 708.92	139, 128	4.8, 5.8	107, 103	-	2 SESSIONS	ALIVE
124	10.1-15	Female	2015	NEPHROTIC SYNDROME	IDIOPATHIC	0.3	FEVER, GENERALIZED BODY PAINS, VOMITING, FACIAL PUFFINESS, HEADACHE	-	-	-	74.5, 76.1	1567, 1511	128, 131	7.6, 6.9	91, 93	-	NONE	ALIVE
125	0-5	Male	2017	ACUTE GLOMERULONEPHRITIS	POST STREPTOCOCCAL INFECTION	13.17	FEVER, HEMATURIA, HEADACHE, PALE, JAUNDICE	4.2, 11.2, 9.4	19.38, 9.4, 8.18	453, 456, 259	2.3, 1.7	48, 35	140, 143	4.1, 4.0	106	-	NONE	ALIVE
126	5.1-10	Male	2014	STEROID DEPENDENT NEPHROTIC SYNDROME	IDIOPATHIC	30.83	FEVER COUGH, CHEST PAIN, FACIAL PUFFINESS, DIARRHOEA, HEADACHE	12.7, 15.8, 10.7	10.5, 10.78, 7.84	87, 52	2.7, 5.3	50, 61	138, 135	3.6, 4.0	97, 94	-	NONE	ALIVE
127	0-5	Female	2021	ACUTE KIDNEY INJURY	INTRAVASCULAR HEMOLYSIS 2° SEVERE MALARIA INFECTION	0.7	FEVER, CHILLS, ANOREXIA, JAUNDICE, COLA-LIKE URINE, DIFFICULTY BREATHING, COUGH,OLIGURIA, SEIZURE, HYPERVENTILATION	7.1, 9.9	5.78, 12.02	256, 586	44.6, 18.8, 1.7	354, 104, 41	155, 151, 139	3.6, 3.6, 3.6	120, 119, 107	-	NONE	ALIVE
128	0-5	Female	2019	NEPHROTIC SYNDROME	URINARY TRACT INFECTION (E.COLI INFECTION)	0.8	EARLY MORNING FACIAL PUFFINESS, ABDOMINAL DISTENSION, COUGH, GENERALIZED OEDEMA, PEDAL OEDEMA, SKIN RASHES	15.1	12.32	617	1.97, 1.6	46, 17	135, 134	5.7, 4.0	102, 107	-	NONE	ALIVE
129	0-5	Female	2019	AUTOSOMAL RECESSIVE POLYCYSTIC KIDNEY DISEASE	CONGENITAL	0.37	ABDOMINAL DISTENTION, NIGHT SWEATS, PEDAL OEDEMA, FEVER, COUGH, VOMITING, DIARRHOEA, WEIGHT LOSS	-	-	-	4.5	36	130	3.2	100	-	NONE	ALIVE
130	5.1-10	Female	2021	STEROID SENSITIVE NEPHROTIC SYNDROME	MINIMAL CHANGE	0.9	GENERALIZED BODY SWELLING, ABDOMINAL DISTENTION, FACIAL PUFFINESS, SKIN RASH	14.4, 12.2, 14.6	21.67, 15.35, 7.61	264, 408, 281	3.4, 3.3	66, 64	145, 134	3.0, 3.0	103, 106	-	NONE	ALIVE
131	0-5	Male	2021	ACUTE KIDNEY INJURY	SEVERE DEHYDRATION	5.77	GENERALIZED NON-PITTING OEDEMA, RESPIRATORY DISTRESS, PERIORBITAL OEDEMA	8.5, 7.7, 10.1	11.58, 33.69, 22.77	136, 268, 179	7.61, 31.3, 20.77	16.2, 221, 222.4	143.2, 131, 145.1	4.83, 2.8, 4.08	109, 98, 108.1	-	NONE	ALIVE
132	5.1-10	Male	2011	NEPHROTIC SYNDROME	IDIOPATHIC	53.47	GENERALIZED BODY SWELLING, VOMITING, COUGH, HEADACHE, RASH, ABDOMINAL DISTENSION, FACIAL PUFFINESS	12.7, 11.9, 11.3	4.36, 4.35, 4.5	575, 475, 481	3.9, 2.8, 2.5	40, 29, 62	135, 134, 138	5.3, 5.0, 4.2	106, 105, 108	-	NONE	ALIVE
133	0-5	Female	2021	STEROID RESISTANT NEPHROTIC SYNDROME	IDIOPATHIC	10.67	OLIGURIA, VOMITING, DIARRHOEA, FACIAL PUFFINESS, OEDEMA, DECREASED URINE OUTPUT	11.2	14.26	287	5.7	32	131	4.2	107	202	NONE	ALIVE
134	5.1-10	Male	2021	STEROID DEPENDENT NEPHROTIC SYNDROME	IDIOPATHIC	3.03	REDUCED URINE OUTPUT, FACIAL PUFFINESS, VOMITING	13.4	9.71	-	1.04, 3.5	32.3, 37	143.5, 125	3.65, 4.1	106.9, 105	-	NONE	ALIVE
135	5.1-10	Male	2021	STEROID DEPENDENT NEPHROTIC SYNDROME	IDIOPATHIC	9.8	FACIAL PUFFINESS, SCROTAL SWELLING, ANOREXIA	-	12.03	562	1.76,	29.6, 28	141.7, 129	4.23, 4.4	113, 110	-	NONE	ALIVE
136	0-5	Male	2022	ACUTE GLOMERULONEPHRITIS	STREPTOCOCCAL INFECTION	0.8	RASH, BODY SWELLING, FACIAL PUFFINESS, FEVER, EARLY SATIETY, PALE	7.5, 7.1	9.86	377, 71	23.4, 14	145.0, 1.1	140, 143	4.7, 4.9	115, 118	33, 160	NONE	ALIVE
137	0-5	Male	2022	NEPHROTIC SYNDROME	IDIOPATHIC	0.13	FACIAL PUFFINESS	-	11.71	50	2	21	133	4.8	107	-	NONE	ALIVE
138	0-5	Female	2021	NEPHROTIC SYNDROME	IDIOPATHIC	4.03	PERIORBITAL OEDEMA, PALE, INCREASING ABDOMINAL GIRTH, DECREASED URINE OUTPUT	13.6	11.07	438	2.81, 3.8	31.5, 22	140.2, 126	5.12, 4.6	106, 102	-	NONE	ALIVE
139	0-5	Male	-	NEPHROTIC SYNDROME	IDIOPATHIC	0.9	FACIAL PUFFINESS, PERIORBITAL OEDEMA, LOSS OF APPETITE, ITCHY SKIN RASH, DIARRHOEA, ABDOMINAL DISTENSION, BILATERAL OEDEMA		-	-	1.9	27	137	4.5	107	170.1	NONE	ALIVE
140	5.1-10	Female	2022	ACUTE KIDNEY INJURY	INTRAVASCULAR HEMOLYSIS 2° SEVERE MALARIA	0.4	FACIAL PUFFINESS, PEDAL OEDEMA, VOMITING, GENERALIZED OEDEMA, CONSTIPATION	13	18.63	388	32.1,15.9, 36.66, 44.36	616, 128, 819.1, 971.2	140, 140, 140, 138.9	5.3, 4.5, 3.9, 6.01	109, 110, 104, 104.6	9.18, 43.64, 6.2, 5.25	NONE	ALIVE
141		Female	2022	NEPHROTIC SYNDROME	IDIOPATHIC	0.37	FACIAL PUFFINESS, BIPEDAL OEDEMA, ABDOMINAL DISTENSION, VOMITING, DARK URINE, REDUCED URINE OUTPUT, FEVER, CHILLS	13.6	5.98	435	3.1, 3.0	36, 460	135, 128	4.9, 5.0	113108	-	NONE	ALIVE
142	0-5	Male	2019	NEPHROTIC SYNDROME	HERBAL MEDICINE INTOXICATION	18.87	ABDOMINAL DISTENSION, FACIAL PUFFINESS, COUGH, PRIORBITAL OEDEMA, EDEMATOUS SCROTUM AND PENIS	12.0, 7.1	5.68, 8.02	318, 316	2.0, 14.9	21, 51	137, 129	4.6, 4.9	104, 107	-	NONE	ALIVE
143	5.1-10	Female	2017	STEROID DEPENDENT NEPHROTIC SYNDROME	IDIOPATHIC	12.67	FACIAL PUFFINESS, FROTHY URINE, COUGH, ABDOMINAL PAIN, VOMITING, DIFFICULTY IN BREATHING, ANOREXIA, WEAKNESS, PALLOR, OEDEMA	11.4	15.92	534	-	-	-	-	-	-	NONE	ALIVE
144	5.1-10	Female	2022	CHRONIC KIDNEY DISEASE	ANAEMIA	0.8	-	-	-	-	-	-	-	-	-	-	NONE	DEAD
145		Male	2017	ACUTE KIDNEY INJURY	INTRAVASCULAR HEMOLYSIS	21.2	FACIAL PUFFINESS, UNABLE TO PASS URINE, LOSS OF APPETITE, LETHARGY, FEVER, COUGH, DARK URINE	8.1, 9.0	119.62, 11.51	214, 273	40.9, 3.2, 3.9, 5.2, 3.7	547, 40, 38, 21.9, 46	128, 149, 144, 149, 148	4.7, 5.0, 4.7, 4.5, 4.8	86, 107, 109, 113, 108		PERITONEAL DIALYSIS	DEAD
146	5.1-10	Female	2021	NEPHROTIC SYNDROME	IDIOPATHIC	3.93	ABDOMINAL PAIN, HAEDACHE, BIPEDAL OEDEMA	13, 13.9	13.6, 7.77	509, 375	3.5	34	142	4.4	110	434	NONE	ALIVE
147	0-5	Female	2021	ACUTE ON CHRONIC KIDNEY DISEASE	RENAL PARENCHYMAL DISEASE	0.9	VOMITING, ABDOMINAL PAIN, SEIZURES, PALOR, EPIGASTRIC PAIN, FEVER, LETHARGY	7.9, 6.8	8.22, 8.95	63, 340	36.5, 3.9	597, 63	134, 148	2.8, 5.1	102, 111	8.37, 79.3	NONE	ALIVE
148	0-5	Male	2021	ACUTE GLOMERULONEPHRITIS	STREPTOCOCCAL INFECTION	0.8	SWOLLEN FACE, PALLOR, ABDOMINAL PAIN, PERIORBITAL OEDEMA, FEVER, COUGH	9.4	12.01	109	3.7	33	148	3.2	108	609.6	NONE	ALIVE
149	5.1-10	Female	2021	ACUTE KIDNEY INJURY	INTRAVASCULAR HEMOLYSIS 2° SEPSIS	0.17	FEVER, ABDOMINAL DISTENSION, BODY ITCHING AND PAIN, HEADACHE, VOMITING, DYSPNOEA, PERIORBITAL OEDEMA, STIFF NECK	10.6, 10.1	5.26, 7,68	67, 295	1.4, 2.19	22, 38	142, 141	4.7, 2.83	106, 105.6	754.7	NONE	ALIVE
150	0-5	Male	2020	STEROID SENSITIVE NEPHROTIC SYNDROME	IDIOPATHIC	15.73	COUGH, FACIAL PUFFINESS, ABDOMEN GROSSLY DISTENDED	10.6	10.19	615	5.5, 3.2	48, 67	144, 141	4.1, 4.6	108, 114	95.9	NONE	ALIVE
151	0-5	Female	2014	STEROID RESISTANT NEPHROTIC SYNDROME	IDIOPATHIC	61.27	FACIAL PUFFINESS, GENERALIZED OEDEMA, PERIORBITAL OEDEMA, COUGH	11.2, 11.5, 11.1	7.31, 4.00, 6.73	706, 418, 391	3.4, 3.6, 3.1	41, 32, 29	144, 137, 139	4.0, 4.1, 3.8	110, 104	358.1	NONE	ALIVE
152	0-5	Male	2018	ACUTE GLOMERULONEPHRITIS	POST STREPTOCOCCAL THROAT INFECTION	25.67	GENERALIZED BODY SWELLING, PALE, FACIAL AND NECK SWELLING, DIARRHOEA, ODYNOPHAGIA, SORE THROAT, LOW GRADE FEVER	8.8, 12.5	9.08, 5.63	399, 230	9.68, 2.6, 5.8	105.3, 37, 57	147, 137, 141	5.13, 4.9, 5.2	98, 104, 109	110	NONE	ALIVE
153	0-5	Female	2019	ACUTE KIDNEY INJURY (RIFFE CRITERIA F)	GASTROENTERITIS	19.93	FEVER, DIARRHOEA, VOMITING, JAUNDICE, DARK URINE, COUGH, CHILLS, ABDOMINAL PAIN, PALOR, DEHYDRATION	5.8, 11.6	20.12, 10.53	234, 380	31.9, 15.1, 12.2	515, 5.4, 86	145, 146, 139	4.4, 5.3, 5.2	118, 104, 102	-	1 SESSION OF DIALYSIS	ALIVE
154	5.1-10	Female	2021	ACUTE ON CHRONIC KIDNEY DISEASE	IDIOPATHIC	1.67	GENERALIZED BODY SWELLING, LETHARGIC, FACIAL SWELLING, PERIORBITAL OEDEMA, HEADACHE, HEMATURIA, FEVER, ABDOMINAL PAIN	10.8, 6.2	9.24, 6.58	316, 95	24.4, 10.2	1324, 138	161, 166	6.25, 3.1	115, 138	44.74	4 SESSIONS OF DIALYSIS	ALIVE
155	0-5	Male	2019	ACUTE URINARY RETENSION	URETHRAL STRICTURE	0.13	DYSURIA, HEMATURA, SUPRAPUBIC PAIN	11.5	6.4	313	3.1	66	141	4.8	106	190	NONE	ALIVE
156	5.1-10	Female	2018	LUPUS NEPHRITIS	SYSTEMIC LUPUS ERYTHEMATOSUS	29.43	FACIAL PUFFINESS, PEDAL OEDEMA, MOON FACE, PALE, ABDOMINAL DISTENSION, PERSISTENT FEVER, ANOREXIA	9.6, 8.5	8.9, 12.64	363, 236	10.1, 12.1	100, 241	136, 140	4.7, 6.7	110, 110	120, 43.5	NONE	ALIVE
157	10.1-15	Female	2017	ACUTE KIDNEY INJURY	DEHYDRATION (PERSISTENT DIARRHOEA AND VOMITING)	0.9	FACIAL PUFFINESS, VOMITING, MODERATELY PALE, DIARRHOEA	12.0, 8.4	10.24, 11.74	362, 150	3.6, 10.6	96, 169	148, 138	4.7, 4.2	102.7, 105	-	NONE	ALIVE
158	0-5	Male	2017	STEROID SENSITIVE NEPHROTIC SYNDROME	POST STREPTOCOCCAL INFECTION	10.4	ABDOMINAL DISTENSION, SCROTAL OEDEMA, FACIAL PUFFINESS, EASY FATIGABILITY,FLATUS,GENERALIZED BODY SWELLING, OLIGURIA	12.7, 12.9	12.24, 11.32	381, 658	8.1	45	132	5.8	108	101.3	NONE	ALIVE
159	5.1-10	Male	2021	ACUTE GLOMERULONEPHRITIS	ACUTE POST STREPTOCOCCAL INFECTION	6.07	COUGH, PUFFY FACE , SWOLLEN FEET, HEMATURIA, FEVER, HEADACHE,VOMITING	10.1	16.32	563	3.6	40	132	3.5	97	-	NONE	ALIVE
160	10.1-15	Male	2020	ACUTE KIDNEY INJURY	IDIOPATHIC	19	FACIAL PUFFINESS, BILATERAL OEDEMA, OLIGURIA, ABDOMINAL DISTENSION, ABDOMINAL PAIN, FEVER, VOMITING	11.8, 13.2	10.24, 14.81	537, 255	11.0, 12.32	56, 172.7	132, 138.8	5.6, 5.35	109, 107.1	-	NONE	ALIVE
161	0-5	Female	2013	STEROID DEPENDENT NEPHROTIC SYNDROME	IDIOPATHIC	102.53	ABDOMINAL PAIN, THROAT PAIN, FACIAL PUFFINESS,HEADACHE, VOMITING	11.5	16.12	355	7.9	127	132	4.3	114	64	NONE	ALIVE
162	0-5	Male	2020	NEPHROTIC SYNDROME	IDIOPATHIC	22.93	FEVER, VOMITING, WEIGHT LOSE, HAEDACHE, HEMATURIA, PERIORBITAL OEDEMA, MILD HYPONATREMIA	11.9, 12.0	-	273, 909	7.5, 8.4	27, 38	138, 130	4.1, 4.3	105, 101	-	NONE	ALIVE
163	5.1-10	Male	2021	NEPHROTIC SYNDROME	IDIOPATHIC	0.4	GENERALIZED BODY SWELLING, FEVER, FOAMING URINE, ABDOMINAL PAIN, HEADAHCE,VOMITING, OLIGURIA, HEMATURIA,	8.7	7.7	568	14	292	130	4.1	98	20.5	NONE	ALIVE
164	10.1-15	Female	2020	STEROID SENSITIVE NEPHROTIC SYNDROME	IDIOPATHIC	11.43	ABDOMINAL PAIN, FACIAL PUFFINESS, BILATERAL PEDAL PITTING OEDEMA,COUGH	7.1, 9.5	32.50, 15.5	416, 681	1.0, 3.2	32, 15	140, 134	2.6, 3.5	103, 104	321	NONE	ALIVE
165	0-5	Female	2017	ACUTE KIDNEY INJURY	INTRAVASCULAR HEMOLYSIS 2° SEVERE MALARIA INFECTION	24.83	ABDOMINAL PAIN, FACIAL PUFFINESS, VOMITING,FEVER, DIARRHOEA,ANOREXIA, LOSS OF APPETITE	9	10.15	708	27.9	672	136	4.8	99	-	2 SESSIONS OF DIALYSIS	ALIVE
166	0-5	Male	2019	NEPHROTIC SYNDROME	IDIOPATHIC	0.13	CHEST PAIN, ABDOMINAL PAIN, DIFFICULT BREATHING, COUGH, FEVER, BIPEDAL PITTY OEDEMA,COUGH, HEADACHE	7.6	16.24	116	4.7	34	135	4.5	106	-	NONE	ALIVE
167	0-5	Male	2020	STEROID SENSITIVE NEPHROTIC SYNDROME	IDIOPATHIC	17	VOMITING, POOR FEEDING, FATIGUE, GENERALIZED BODY SWELLING, FEVER, HEMATURIA	12.0, 13.4	6.7, 9.8	909, 444	4.8, 8.4	38, 27	134, 130	4.0, 4.3	97, 101	-	NONE	ALIVE
168	5.1-10	Male	2019	CHRONIC KIDNEY DISEASE	MULTYCYSTIC DYSPLASIA	0.3	ABDOMINAL DISTENSION, FEVER, PALE, JUANDICE	6.6	19.95	437	3.9	32	140	4	107	-	NONE	ALIVE
169	10.1-15	Male	2019	ACUTE KIDNEY INJURY	INTRAVASCULAR HEMOLYSIS 2° SEVERE MALARIA INFECTION	0.9	FACIAL PUFFINESS, VOMITING, JAUNDICE, HEADACHE, FEVER, CHILLS, ABDOMINAL PAIN	10.5	6.62	480	6	74	149	4.1	108	-	NONE	ALIVE
170	10.1-15	Male	2019	NEPHROTIC SYNDROME	IDIOPATHIC	0.03	RASHES, FACIAL SWELLING, FEVER, PALPITATION, MILD PERIORBITAL OEDEMA	10.9, 13.6	7.56, 13.66	311, 351	2.8, 5.4	49, 55	137, 144.5	4.2, 3.9	102, 99.7	-	NONE	ALIVE
171	5.1-10	Male	2018	STEROID SENSITIVE NEPHROTIC SYNDROME	IDIOPATHIC	15.67	COUGH, COMMON COLD, FEVER, DIARRHOEA, FACIAL PUFFINESS, YELLOWISH URINE	11.5, 11.3, 10.5	18.06, 8.21, 12.47	273, 91, 287	2.9, 3.0, 1.4	45, 25, 25	138, 141, 149	4.0, 4.2, 6.6	102, 108, 110		NONE	ALIVE
172	5.1-10	Male	2021	ACUTE GLOMERULONEPHRITIS	STREPTOCOCCAL THROAT INFECTION	0.8	FEVER, SORE THROAT, HEADACHE, CHRONIC SEIZURES	11.6, 9.7	10.76, 7.38	352, 445	4.5	76	146	3.6	110	264.9	NONE	ALIVE
173	5.1-10	Male	2021	NEPHROTIC SYNDROME	IDIOPATHIC	54.33	EARLY MORNING FACIAL PUFFINESS, COUGH	14.0, 11.6, 14.7	11.17, 7.3, 8.2	267, 295, 266	3.1, 4.1	41, 64	155, 167	4.3, 3.5	96, 86	-	NONE	ALIVE
174	10.1-15		2019	STEROID RESISTANT NEPHROTIC SYNDROME	IDIOPATHIC	35.83	MILDLY PALE, PEDAL OEDEMA, FEVER, GENERALIZED BODY SWELLING, VOMITING,ABDOMINAL PAIN, FACIAL PUFFINESS	-	-	-	1.2	61.9	143	3.93	107.4	138.61	NONE	ALIVE
175	0-5	Female	2021	ACUTE KIDNEY INJURY	IDIOPATHIC	0.9	FEVER, COUGH	11.5	10.35	483	2.1, 1.17	76, 18.4	136, 140	5.0, 4.58	102, 108.2	147.8	NONE	ALIVE
176	10.1-15	Male	2021	NEPHROTIC SYNDROME	IDIOPATHIC	3.63	FACIAL PUFFINESS, PALE, ABDOMINAL PAIN, VOMITING, DIARRHOEA, WEIGHT LOSS, COLA-LIKE URINE, PERIORBITAL OEDEMA	8.9	5.02	224	1.8	33	135	3.6	108	216	NONE	ALIVE
177	5.1-10	Male	2021	NEPHROTIC SYNDROME	IDIOPATHIC	0.8	RASHES, PALE, BILATERAL PEDAL OEDEMA, CHILLS, VOMITING, FACIAL OEDEMA	10	17.22	387	10.8	57	135	4.3	106	109.9	NONE	ALIVE
178	10.1-15	Male	2016	ACUTE GLOMERULONEPHRITIS	POST STREPTOCOCCAL INFECTION	9.8	ABDOMINAL PAIN, HEADACHE, GENERALIZED WEAKNESS,GENERALIZED TONIC CHRONIC SEIZURES	10.2, 10.4	5.33, 9.47	287, 356	1.87, 2.4	38.4, 44	138.6, 132	4.16, 4.5	104.7	-	NONE	ALIVE
179	5.1-10	Male	2011	STEROID RESISTANT NEPHROTIC SYNDROME	IDIOPATHIC	125.6	GENERALIZED BODY SWELLING, FEVER, ANASARCA	9	29.34	429	11.33	60	135.1	4.44	102.9	106	NONE	ALIVE
180	0-5	Male	2021	ACUTE KIDNEY INJURY	IDIOPATHIC	4.77	FEVER, HYPERVENTILATION, FUNGAL RASH	11.4	9.63	256	28.2, 21.7	235, 232	118, 132	1.9, 2.1	71, 94	-	NONE	ALIVE
181	0-5	Female	2021	ACUTE KIDNEY INJURY	INTRAVASCULAR HEMOLYSIS 2° SEVERE MALARIA	0.1	PERIORBITAL OEDEMA, PALE, BIPEDAL OEDEMA, ANASARSACA, LOSS OF APPETITE	8.4, 7.3	10.12, 11.96	39, 212	46	961	138	3.7	106	-	NONE	ALIVE
182	0-5	Female	2021	NEPHROTIC SYNDROME	SEVERE RENAL IMPAIRMENT	5	GENERALIZED BODY SWELLING, FEVER, COUGH, ABDOMINAL DISTENSION, FROTHY URINE, HEADACHE	6.9, 12.3	12.37, 8.96	446, 856	23.68, 1.7	22	136.8, 136	3.4, 4.4	100.3, 105	298.3, 125.4	NONE	ALIVE
183	5.1-10	Female	2021	STEROID RESISTANT NEPHROTIC SYNDROME	IDIOPATHIC	0.8	PERIORBITAL OEDEMA, ABDOMINAL DISTENSION, COUGH	-	-	-	1.0, 8.0	23, 42	140, 141	3.6, 2.1	115, 99	549, 76.3	NONE	ALIVE
184	5.1-10	Female	2021	STEROID DEPENDENT NEPHROTIC SYNDROME	IDIOPATHIC	4.33	VOMITING, ABDOMINAL PAIN, GENERALIZED BODY SWELLING, ANURIA	11.7, 12.5	7.13, 4.09	439, 601	1.9, 2.6, 7.1	34, 73, 179	133, 141, 119	4.6, 3.5, 6.1	104, 105, 93	90, 31.6	NONE	ALIVE
185	0-5	Male	2011	NEPHROTIC SYNDROME	IDIOPATHIC	125.07	VOMITING, PERIORBITAL OEDEMA, RUNNY NOSE, PUFFY EYES, ABDOMINAL PAIN, FEVER	-	-	-	-	-	-	-	-	-	NONE	ALIVE
186	5.1-10	Female	2021	STEROID SENSITIVE NEPHROTIC SYNDROME	IDIOPATHIC	5.63	FACIAL PUFFINESS, ABDOMINAL DISTENSION, PERIORBITAL OEDEMA	10.5, 11.7	11.47, 9.83	397, 320	2	-	138.5	4.1	110	-	NONE	ALIVE
187	5.1-10	Female	2013	NEPHROTIC SYNDROME	IDIOPATHIC	0.57	LETHARGY, GENERALIZED SEIZURE, FEVER, SKIN RASH, FACIAL PUFFINESS, HEADACHE, PEDAL OEDEMA	6.1, 9.8	8.0, 16.82	192, 293	43.5, 43.8	699, 583	165, 146	7.0, 5.6	113, 110	-	NONE	ALIVE
188	10.1-15	Male	2021	ACUTE ON CHRONIC KIDNEY DISEASE	IDIOPATHIC	13.87	ABDOMINAL PAIN, ABDOMINAL DISTENSION, FEVER, HYPERVENTILATION, DIFFICULTY IN MICTURITION	7.4, 8.6	13.2, 4.45	253, 355	17.2, 3.6, 11.5	821, 114, 659	131, 136, 133	3.7, 4.1, 3.5	99, 110, 96	-	2 SESSIONS OF DIALYSIS	ALIVE
189	0-5	Male	2020	STEROID SENSITIVE NEPHROTIC SYNDROME	IDIOPATHIC	16.67	GENERALIZED BODY OEDEMA, PERIORBITAL EDEMA, ADBOMINAL DISTENSION, FACIAL PUFFINESS, SORE THROAT, FROTHY URINE, FEVER	9.2, 11.0	11.70, 8.32	575, 566	8.9, 3.9	61, 16	137, 138	4.6, 4.0	111, 107	-	NONE	ALIVE
190	0-5	Male	2021	STEROID DEPENDENT NEPHROTIC SYNDROME	IDIOPATHIC	5.7	FACIAL PUFFINESS, ABDOMINAL PAIN, LOSS OF APPETITE, FROTHY URINE, ANURIA	14.7	6.13	171	2.8, 2.7	34, 31	140, 130	5.9, 4.6	108, 112	141.2, 154	NONE	ALIVE
191	0-5	Female	2021	ACUTE KIDNEY INJURY	INTRAVASCULAR HEMOLYSIS 2° SEVERE MALARIA	5.8	FACIAL PUFFINESS, PALE, PEDAL OEDEMA, DULLNESS, PERIORBITAL OEDEMA	7.1	14.2	57	18.73, 18.03	192.6, 248.7	144.2, 139.6	5.5, 5.65	110, 111.6	17.98, 21.67	5 SESSIONS OF DIALYSIS	ALIVE
192	5.1-10	Male	2021	NEPHROTIC SYNDROME	IDIOPATHIC	5.77	PERIORBITAL OEDEMA, DARKENED LOWER EYELIDS, WRINKLES ON LOWER LIMBS, MILDLY PALE, FROTHY URINE, ABDOMINAL PAIN, SCROTAL OEDEMA	12.9	9.61	396	2.06	30.2	134.4	3.3	109.6	194.5	NONE	ALIVE
193	5.1-10	Female	2021	NEPHROTIC SYNDROME	ACUTE INTERSTITIAL NEPHRITIS	0.9	MILD PEDAL OEDEMA, MILDLY PALE, FACIAL PUFFINESS, VOMITING	10.1	11.34	627	1.3	30	132	3.9	111	501.4	NONE	ALIVE
194	0-5	Male	2021	STEROID SENSITIVE NEPHROTIC SYNDROME	IDIOPATHIC	6.07	FACIAL PUFFINESS, COUGH, FEVER, RHINORRHOEA, VOMITING, PERIORBITAL OEDEMA, FATIGUE, RESPIRATORY DISTRESS, PALE	11.9	18.78	349	4.8	38	134	4	97	144	NONE	ALIVE
195	5.1-10	Male	2021	ACUTE GLOMERULONEPHRITIS	POST STREPTOCOCCAL INFECTION	6.13	FEVER, FLANK PAIN, DIZZINESS, FATIGUE, PERIORBITAL OEDEMA	10.3	4	324	2.9	44	144	4.4	108	134.97	NONE	ALIVE
196	0-5	Male	2021	STEROID SENSITIVE NEPHROTIC SYNDROME	IDIOPATHIC	5.77	FROTHY URINE, FACIAL PUFFINESS, MILDER PALE, PEDAL OEDEMA, COUGH, TACHYPNOEA	10.3	8.71	304	7.3	25	130	4.3	108	156	NONE	ALIVE
197	0-5	Female	2021	NEPHROTIC SYNDROME	IDIOPATHIC	6.13	PUFFY FACE, COLA-LIKE URINE, OLIGURIA, SCROTAL OEDEMA, SEIZURES, FROTHY URINE	14	11.41	614	19.6, 24.9	83, 163	130, 131	5.0, 6.6	107, 110	61.7	NONE	ALIVE
198	10.1-15	Female	2021	STEROID SENSITIVE NEPHROTIC SYNDROME	IDIOPATHIC	4.13	ABDOMINAL PAIN, FACIAL PUFFINESS, BIPEDAL OEDEMA	12.5	6.83	199	2.3	32	149.6	4.28	103.1	-	NONE	ALIVE
199	10.1-15	Female	2021	NEPHROTIC SYNDROME	IDIOPATHIC	0.9	PALE, PEDAL OEDEMA, FACIAL PUFFINESS, VOMITING, ABDOMINAL PAIN, OLIGURIA	8.4	-	239	35.7, 31.8, 35	2562, 2144, 2354	135, 133, 133	4.3, 4.8, 6.6	102, 100, 106	3.1	2 SESSIONS OF DIALYSIS	ALIVE
200	0-5	Female	2021	STEROID SENSITIVE NEPHROTIC SYNDROME	IDIOPATHIC	9.5	FACIAL PUFFINESS, IRRITABILITY, FEVER, OEDEMA	6.8, 11.7	8.8, 8.33	656, 518	4.9, 7.2	40, 58.7	130, 142	3.5, 5.24	105, 110	100, 68.4	NONE	ALIVE
201	5.1-10	Female	2021	NEPHROTIC SYNDROME	IDIOPATHIC	4.57	GENERALIZED BODY SWELLING, ABDOMINAL PAIN, VOMITING, HEADACHE, OLIGURIA, FROTHY URINE, FACIAL OEDEMA	14.1	16.43	475	3.8	43	134	4.1	109	140.2	NONE	ALIVE
202	5.1-10	Female	2021	NEPHROTIC SYNDROME	RENAL IMPAIRMENT	4	PERIORBITAL OEDEMA, PEDAL OEDEMA	9.9	5.6	541	1.8	33	133	3.8	112	-	NONE	ALIVE
203	10.1-15	Male	2021	NEPHROTIC SYNDROME	IDIOPATHIC	4.43	SORE THROAT, PEDAL OEDEMA, FACIAL PUFFINESS, COLA-LIKE URINE	11.2	4.4	198	4	32	138	4.4	108	-	NONE	ALIVE
204	0-5	Male	2017	STEROID RESISTANT NEPHROTIC SYNDROME	IDIOPATHIC	0.8	FACIAL PUFFINESS, PEDAL OEDEMA, ABDOMINAL DISTENSION, FROTHY URINE, FEVER, OLIGURIA	11.9, 10.9, 12.8	5.0, 13.1	287, 379, 434	9.6, 17.7, 36.4	142, 202, 729	135, 130, 120	4.3, 5.0, 5.1	102, 105, 95	-	NONE	ALIVE
205	5.1-10	Male	2021	STEROID DEPENDENT NEPHROTIC SYNDROME	IDIOPATHIC	0.9	REDUCED URINE OUTPUT, FACIAL PUFFINESS, VOMITING	13.4	9.71		1.04, 3.5	32.3, 37	143.5, 125	3.65, 4.1	106.9, 105	-	NONE	ALIVE
206	5.1-10	Female	2022	NEPHROTIC SYNDROME	IDIOPATHIC	2.53	FACIAL PUFFINESS, PEDAL SWELLING	7.8, 10.4, 4.5	8.32, 7.9, 18.39	597, 527, 628	6.1, 11.57, 11.61	52, 103.2, 107.8	139, 144.6, 150	4.6, 4.23, 4.93	104, 115.4, 106.8	128.15, 64.57, 61.81	NONE	ALIVE
207	0-5	Female	2017	NEPHROTIC SYNDROME	IDIOPATHIC	0.13	ABDOMINAL DISTENSION, VOMITING, COUGH, FACIAL PUFFINESS, GENERALIZED BODY OEDEMA	10.1	-	-	-	-	-	-	-	-	NONE	ALIVE
208	0-5	Male	2017	STEROID SENSITIVE NEPHROTIC SYNDROME	IDIOPATHIC	13.3	ABDOMINAL DISTENSION, PEDAL OEDEMA, SCROTAL OEDEMA, FACIAL PUFFINESS, COUGH, FEVER	8.9, 9.8	7.41, 8.59	309, 678	1.9, 3.6	28, 121.9	137, 139.9	3.5, 4.1	107, 97.5	-	NONE	ALIVE
209	5.1-10	Male	2009	STEROID DEPENDENT NEPHROTIC SYNDROME	IDIOPATHIC	43.17	GENERALIZED BODY SWELLING, OLIGURIA, DYSURIA, FACIAL PUFFINESS, PALE, COUGH	9.4, 11.1	7.0, 17.8	470, 326	18.6, 2.9	182, 66	133, 141	4.6, 4.2	106	-	NONE	ALIVE
210	5.1-10	Male	2017	ACUTE KIDNEY INJURY	URINARY TRACT INFECTION	0.67	ABDOMINAL PAIN, NAUSEA, ANOREXIA, SUPRAPUBIC DISTENSION, HEADACHE, CHILLS, BILATERAL HYDROURETERIC NEPHROSIS	7.0, 7.8	6.90, 6.82	564, 336	2.8, 1.0	29, 11.1	136, 136.3	3.7, 4.4	104, 111.3	-	NONE	ALIVE
211	5.1-10	Male	2016	ACUTE GLOMERULONEPHRITIS	POST STREPTOCOCCAL INFECTION	8.83	BILATERAL FEET OEDEMA, RASH, PALE, FACIAL PUFFINESS, SORE THROAT	8.3, 8.7	8.4, 9.9	390, 656	2.8, 3.0, 5.8	30, 29, 69	135, 131, 139	4.3, 4.2, 5.0	104, 98, 111	-	NONE	ALIVE
212	0-5	Male	2013	ACUTE KIDNEY INJURY	KLEBSIELLA INFECTION	4.03	FEVER, CLOUDY URINE, PALE	13.6	17.54	465	5.1	85	140	4.5	106	-	NONE	ALIVE
213	0-5	Male	2015	ACUTE GLOMERULONEPHRITIS	IDIOPATHIC	0.8	FACIAL PUFFINESS, LOW GRADE FEVER	6.9	15.78	883	5.8, 2.4	53, 52.8	122, 136	4.0, 3.1	88, 121	-	NONE	ALIVE
214	0-5	Male	2018	STEROID SENSITIVE NEPHROTIC SYNDROME	IDIOPATHIC	15.67	ABDOMINAL DISTENSION, FEVER, PEDAL OEDEMA, VOMITING, FACIAL PUFFINESS, DIARRHOEA	10.5, 10.7	12.70, 25.44	418, 274	3.1, 5.1	28, 45	142, 135	3.6, 3.5	106, 107	135	NONE	ALIVE
215	0-5	Male	2017	STEROID SENSITIVE NEPHROTIC SYNDROME	IDIOPATHIC	0.9	PERIORBITAL OEDEMA, ABDOMINAL DISTENSION, PINK URINE, SCROTAL OEDEMA, PEDAL OEDEMA	14.4, 13.4, 12.2	10.6, 10.4, 29.20	859, 325, 770	3.65, 5.3, 2.0	499, 58, 25	137, 146, 136	3.95, 4.4, 4.2	108, 102, 104		NONE	ALIVE
216	5.1-10	Male	2017	NEPHROTIC SYNDROME	IDIOPATHIC	0.6	GENERALIZED OEDEMA, PEDAL OEDEMA, ABDOMINAL DISTENSION, FACIAL PUFFINESS	13.7	17.93	569	3	22	131	3.5	95	-	NONE	ALIVE
217	0-5	Male	2017	INFANTILE NEPHROTIC SYNDROME	CONGENITAL	0.7	COUGH, VOMITING, FACIAL PUFFINESS, ABDOMINAL DISTENSION	8.4, 3.7, 4.4	16.28, 8.74, 11.02	606, 98, 85	22.1, 27.6, 31.9	75, 264, 433	99, 102, 110	5.3, 4.5, 4.1	78, 76, 85	-	NONE	ALIVE
218	5.1-10	Male	2017	ACUTE GLOMERULONEPHRITIS	POST STREPTOCOCCAL INFECTION	13.97	COUGH, VOMITING, DIARRHOEA, FACIAL PUFFINESS, FEVER, POLYURIA	11.4	7.29	371	5.3, 3.2, 4.3	36, 42, 75	145, 145, 132	4.7, 4.3, 4.7	101, 104, 96	-	NONE	ALIVE
219	5.1-10	Female	2021	ACUTE KIDNEY INJURY	INTRAVASCULAR HEMOLYSIS 2° MALARIA	0.4	VOMITING, ABDOMINAL DISTENSION, PALE, HEADACHE, HYPOCALCAEMIA, HYPERPHOSPHATAEMIA	4.6	14.84	58	67.3, 24.7	1368, 721	130, 139	4.6, 3.5	94, 98	4.44, 8.29	1 SESSION OF DIALYSIS	DEAD
220	5.1-10	Female	2021	CHRONIC KIDNEY DISEASE	IDIOPATHIC	0.9	RESPIRATORY DISTRESS, ANURIA, WORSENED ANASARCA, DIZZINESS, OLIGURIA	9.7, 7.4	21.98, 12.18	100, 179	21.9, 36.3, 29.8	476, 467, 491	136, 146, 143	4.1, 3.3, 3.7	119, 110, 109	528.3	7 SESSIONS OF DIALYSIS	DEAD
221	5.1-10	Female	2021	STERIOD DEPENDENT NEPHROTIC SYNDROME	IDIOPATHIC	0.8	ABDOMINAL DISTENSION, DIARRHOEA, SEIZURES, OLIGURIA	9.5	10.58	590	-	-	-	-	-	-	NONE	ALIVE
222	10.1-15	Male	2016	ACUTE KIDNEY INJURY	INTRAVASCULAR HEMOLYSIS 2° SEVERE MALARIA INFECTION	4.73	GENERALIZED BODY SWELLING, GENERAL MALAISE, OLIGURIA, VOMITING, FACIAL PUFFINESS	7.8, 7.1, 9.3	4.10, 3.76, 7.25	252, 182, 466	2.5, 2.9, 5.5	51, 58, 109	142, 141, 142	4.3, 4.9, 4.1	104, 111, 109	145, 126.7	NONE	ALIVE
223	0-5	Female	2021	ACUTE KIDNEY INJURY	INTRAVASCULAR HEMOLYSIS 2° MALARIA	0.8	ABDOMINAL DISTENSION, PALE, VOMITING, FEVER, LETHARGY, SEIZURES, HEMATURIA	8.9	5.1	480	3.9	63	148	5.1	111	79	NONE	ALIVE
224	0-5	Female	2020	LUPUS NEPHRITIS	SYSTEMIC LUPUS ERYTHEMATOSUS	0.67	GENERALIZED BODY SWELLING, EARLY MORNING FACIAL PUFFINESS, FEVER, ABDOMINAL DISTENSION, PITTING PEDAL OEDEMA UP TO KNEE	11.6	9.56	156	2.2, 1.4	37, 41	144, 135	4.2, 2.1	112, 103	155	NONE	ALIVE
225	0-5	Male	2014	STEROID SENSITIVE NEPHROTIC SYNDROME	IDIOPATHIC	39.03	GENERALIZED BODY SWELLING, COUGH, FACIAL PUFFINESS, FEVER, HEADACHE, RASHES, VOMITING	5.5, 11.1, 8.5	7.66, 7.0, 10.32	182, 339, 180	1.9	29	146	42	113	-	NONE	ALIVE
226		Female	2017	NEPHROTIC SYNDROME	CONGENITAL	1.5	PEDAL OEDEMA, GENERALIZED OEDEMA, SOFT ABDOMEN	19.6, 16.8	5.21, 17.98	44, 163	2.5, 2.1	46, 32	145, 145	5.6, 3.5	108, 110	-	NONE	ALIVE
227	0-5	Male	2021	NEPHROTIC SYNDROME	IDIOPATHIC	0.8	GENERALIZED OEDEMA, SCROTAL PENILE OEDEMA, MILDLY ILL	5.9	13.14	-	-	-	-	-	-	-	NONE	ALIVE
228	5.1-10	Female	2017	ACUTE GLOMERULONEPHRITIS	IDIOPATHIC	0.67	ABDOMINAL PAIN, ABDOMINAL DISTENSION, FEVER, PROTIENURIA, BACTEREMIA	14.1	29.94	680	3.0, 3.6, 6.7	52, 47, 60	142, 146, 141	5.7, 3.8, 2.6	107, 108, 93	-	NONE	ALIVE
229	0-5	Male	2017	ACUTE ON CHRONIC KIDNEY DISEASE	IDIOPATHIC	0.2	VOMITING, DIARRHOEA, FEVER, FACIAL PUFFINESS	9.8	7.08	221	45.1, 38.7	1021, 926	137, 145	3.8, 4.4	112, 116	-	NONE	DEAD
230	5.1-10	Female	2015	ACUTE GLOMERULONEPHRITIS	URINARY TRACT INFECTION	0.13	ABDOMINAL PAIN, ABDOMINAL DISTENSION, FEVER	9.5	26.67	644	15.3	92	135	4.2	106	-	NONE	DEAD
231	0-5	Female	2020	ACUTE KIDNEY INJURY	HERBAL MEDICINE INTOXICATION	0	ANURIA, HYPOGLYCAEMIA	9.6	36.57	454	5.2	47	148	5.9	114	-	NONE	ALIVE
232	5.1-10	Male	2018	ACUTE ON CHRONIC KIDNEY DISEASE	SEVERE ANAEMIA	0.27	FACIAL SWELLING, PEDAL SWELLING, PULMONARY OEDEMA	6.7, 6.0, 5.3	7.96, 9.53, 7.50	66, 89, 225	60.8, 75.5	1941, 2392	143, 137	6.0, 7.6	106, 100	-	NONE	DEAD
233	0-5	Female	2020	STEROID SENSITIVE NEPHROTIC SYNDROME	ENCEPHALOPATHY	0.8	FACIAL PUFFINESS, ABDOMINAL DISTENSION, COUGH, EPIGASTRIC PAINS,GENERALIZED BODY SWELLING	7.0, 5.8	39.35, 25.85	72, 73	2.0, 5.7	34, 46	141, 137	3.6, 2.7	107, 100	-	NONE	DEAD
234	5.1-10	Female	2020	ACUTE KIDNEY INJURY	INTRAVASCULAR HEMOLYSIS 2° SEVERE MALARIA	0.77	GENERALIZED OEDEMA, FACIAL PUFFINESS, ABDOMINAL DISTENSION	7.8, 4.6, 4.6, 7.7	8.20, 13.44, 8.97, 6.69	342, 70, 122, 111	36, 26.2, 29.2, 19.3	1299, 774, 732, 631	139, 138, 136, 142	7.4, 4.7, 4.2, 4.2	107, 103, 102, 111	12.1	8 SESSIONS OF DIALYSIS	DEAD
235		Male	2020	ACUTE KIDNEY INJURY	INTRAVASCULAR HEMOLYSIS 2° SEPTICAEMIA	11.53	SCROTAL OEDEMA, PEDAL OEDEMA	12.5, 11.5	4.66, 9.53	195, 219	5.0, 1.9	46, 21	142, 144	4.8, 4.7	110, 107	683.2	NONE	DEAD
236	10.1-15	Male	2019	ACUTE ON CHRONIC KIDNEY DISEASE	SEVERE DEHYDRATION	0.9	OLIGURIA, ANURIA	8.5, 5.5, 6.3	5.76, 6.41, 2.46	47, 160, 29	20.3, 70.9, 19.0	593, 1042, 491	142, 128, 145	3.6, 5.8, 2.5	108, 93, 106	-	NONE	DEAD
237	5.1-10	Female	2021	ACUTE ON CHRONIC KIDNEY DISEASE	INTRAVASCULAR HEMOLYSIS 2° SEVERE MALARIA	2.03	OLIGURIA, GENERALIZED OEDEMA, EPIGASTRIC PAIN	9.0, 7.4, 8.2	6.47, 12.8, 8.76	235, 179, 152	22.7, 29.8, 36.3	580, 491, 467	143, 143, 146	5.8, 3.7, 3.3	109, 109, 110	16.1, 13.6, 15	NONE	DEAD
238	0-5	Female	2020	ACUTE KIDNEY INJURY	IDIOPATHIC	1.43	GENERALIZED BODY SWELLING, MILDLY PALE, ABDOMINAL DISTENSION	20.8	13.48	163	27.2	142	130	5.6	90	97	NONE	ALIVE
239	10.1-15	Male	2019	ACUTE ON CHRONIC KIDNEY DISEASE	RESPIRATORY VIRAL INFECTION WITH HIV INFECTION	0.93	GENERALIZED BODY SWELLING, FEVER, ABDOMINAL PAIN, HEADACHES, OLIGURIA, FACIAL PUFFINESS	8.2, 8.1	5.15, 5.58	219, 248	6.6, 10.6	140, 247	145, 136	4.5, 5.5	106, 108	-	NONE	DEAD
240	5.1-10	Male	2015	ACUTE ON CHRONIC KIDNEY DISEASE	IDIOPATHIC	66.77	DIFFICULT BREATHING, GENERAL WEAKNESS, CHEST PAIN, RESTLESSNESS, PULMONARY OEDEMA	4.8, 9.0	22.83, 5.7	286, 487	105.4, 8.72	2359, 81.3	137, 140	5.9, 3.54	105, 103.6	-	NONE	DEAD
241	5.1-10	Female	2020	ACUTE KIDNEY INJURY	INTRAVASCULAR HEMOLYSIS 2° SEVERE MALARIA INFECTION	0.47	VOMITING, FEVER, PEDAL AND PERIORBITAL OEDEMA, PALE, DEHYDRATED	9.1, 7.8	14.12, 10.55	229, 158	13.3, 29.6	233, 967	145, 124	3.8, 4.6	102	37	7 SESSIONS OF DIALYSIS	DEAD
242	0-5	Male	2021	ACUTE KIDNEY INJURY	INTRAVASCULAR HEMOLYSIS	0	PALE, DEHYDRATED, ABDOMINAL DISTENSION, SEVERE RESPIRATORY DISTRESS	8.8	11.31	50	15	185	131	4	101	-	NONE	DEAD
243	0-5	Male	2021	ACUTE KIDNEY INJURY	IDIOPATHIC	0.17	ABDOMINAL DISTENSION, VOMITING, COUGH, FACIAL PUFFINESS, GENERALIZED BODY OEDEMA	-	-	-	6	63	150	3.2	111	-	NONE	DEAD
244	5.1-10	Male	2021	ACUTE ON CHRONIC KIDNEY DISEASE	GASTROENTERITIS	0.4	GENERALISED OEDEMA, FACIAL PUFFINESS, FEVER, ABDOMINAL DISTENSION, SWELLING OF THE LOWER AND UPPER LIMB	9	6.94	411	57.15, 65.45	1239.2, 1731.8	140, 140.2	6.6, 6.12	108.5, 103.2	-	44 CYCLES OF PERITONEAL DIALYSIS	DEAD
245	5.1-10	Male	2021	ACUTE KIDNEY INJURY	INTRAVASCULAR HEMOLYSIS 2° SEPSIS	0.13	HEADACHE, FEVER, VOMITING	9.7, 7.9	26.22, 21.33	252, 227	55.5	999	155	6.4	119	-	NONE	DEAD
246	5.1-10	Female	2021	ACUTE KIDNEY INJURY	INTRAVASCULAR HEMOLYSIS 2° QUININE REACTION	0.03	DIFFICULTY IN BREATHING, PEELING OF SKIN, ABDOMINAL PAIN, GENERALIZED PRURITIC RASH, FEVER, PALE, DIARRHOEA	9.2	39.57	168	21.6	93	135	4.3	100	-	NONE	DEAD
247	10.1-15	Female	2021	CHRONIC KIDNEY DISEASE	IDIOPATHIC	1.27	PULMONARY OEDEMA, FACIAL PUFFINESS, FEVER, SWOLLEN LIMBS, PALE	9.4, 7.2	14.87, 5.50	527, 181	21.9, 21.8	648, 843	138, 132	7.0, 6.1	107, 95	-	2 SESSIONS OF DIALYSIS	DEAD
248	10.1-15	Female	2021	ACUTE KIDNEY INJURY	DEHYDRATION	0.23	VOMITING, HEADACHE, DIARRHOEA, CHEST PAIN, ABDOMINAL DISTENSION, FEVER	8.9, 6.5	0.2, 0.46	3, 4	28.7, 10.7	144, 75	148, 130	3.3, 3.6	111, 89	-	NONE	DEAD
249	5.1-10	Female	2020	NEPHROTIC SYNDROME	IDIOPATHIC	15.63	FEVER, GENERAL MALISE, VOMITING, FACIAL PUFFINESS, ABDOMINAL PAIN	16	15.24	108	1.8, 7.8	33, 45	136, 128	3.9, 5.9	106, 96	-	NONE	ALIVE
250	0-5	Male	2021	CHRONIC KIDNEY DISEASE	PSEUDOMONAS INFECTION	13.47	PEDAL OEDEMA, ABDOMINAL DISTENSION, RASH, VOMITING, HEMATURIA, FEVER	9.5, 9.6	7.64, 17.95	237, 802	1.8, 2.6	26, 27	135, 136	3.5, 4.3	99, 98	-	NONE	ALIVE
251	0-5	Female	2017	ACUTE KIDNEY INJURY	SEVERE ANAEMIA	1415.03	PALE, PROTEINURIA, HEMATURIA	6,7	5.74	128	22.42	476.9	143	3.95	127.6	635.2	1 SESSION OF DIALYSIS	ALIVE
252	5.1-10	Male	2021	ACUTE ON CHRONIC KIDNEY DISEASE	IDIOPATHIC	0.1	ABDOMINAL PAIN, DIFFICULTY IN BREATHING, GENERALIZED OEDEMA, DYSPNOEA, FEVER				47	1811	133	8.9	105	-	NONE	DEAD
253	5.1-10	Male	2020	ACUTE GLOMERULONEPHRITIS	POST STREPTOCOCCAL INFECTION	2.13	VOMITING, RASH, ABDOMINAL DISTENSION, ABDOMINAL PAIN	6.4	7.74	542	8.6, 16.0, 19.5	203, 303, 745	147, 137, 134	4.8, 6.3, 6.1	106, 99, 100	-	NONE	ALIVE
254	0-5	Male	2017	STEROID RESISTANT NEPHROTIC SYNDROME	IDIOPATHIC	56.9	DIFFICULT BRAETHING, FACIAL PUFFINESS, ORTHROPNEA, ABDOMINAL DISTENSION	8.9, 12.3	21.02, 28.4	258, 421	7.8	32	131	3.1	93	-	NONE	ALIVE
255	5.1-10	Female	2020	MICROSCOPIC HEMATURIA	HYPERTENSION	1.53	ABDOMINAL PAIN, FEVER, COUGH, FACIAL PUFFINESS, GENERALIZED BODY SWELLING	12.2	7.5	324	5.3	60	144	4.1	104	-	NONE	ALIVE
256	5.1-10	Male	2020	STEROID RESISTANT NEPHROTIC SYNDROME	IDIOPATHIC	3	PUFFY EYES, ABDOMINAL DISTENSION, LIMBS AND GROIN SWELLING, DIARRHOEA, VOMITING	13.9, 16.4, 11.4	8.65, 21.77, 24.4	517, 499, 712	11.6, 3.2	31.1, 14	140.6, 127	4.26, 4.2	115.6, 99	-	NONE	ALIVE
257	5.1-10	Male	2021	ACUTE KIDNEY INJURY	SEVERE DEHYDRATION	0.33	LETHARGY, ABDOMINAL DISTENSION, VOMITING, AFEBRILE, NECK RETRACTIONS	12.5, 13.1	15.65, 16.21	193, 308	7.3, 39.4	116, 556	128, 135	3.6, 4.1	93, 99	-	NONE	DEAD
258	5.1-10	Female	2020	ACUTE KIDNEY INJURY	SICKLE CELL DISEASE	0.3	ABDOMINAL PAIN, CHEST PAIN, HEMOLYSIS	13.0, 10.9	28.25, 14.8	56, 55	12.2	261	140	2.3	105	-	3 SESSIONS OF DIALYSIS	DEAD
259	0-5	Male	2021	ACUTE KIDNEY INJURY	IDIOPATHIC	0.1	DIARRHOEA, VOMITING, BLOODY STOOL, FEVER, ABDOMINAL DISTENSION	9.1, 10.3	25.24, 14.84	114, 404	15.0, 22.4	221, 101	155, 140	3.4, 2.5	132, 105	-	NONE	DEAD
260	0-5	Male	2021	ACUTE KIDNEY INJURY	SEVERE DEHYDRATION	0.1	VOMITING, ABDOMINAL DISTENSION	-	-	-	24.7	236	184	4.7	144	50.9	NONE	DEAD
261	5.1-10	Male	2021	ACUTE KIDNEY INJURY	INTRAVASCULAR HEMOLYSIS 2° SEVERE MALARIA INFECTION	0.07	FEVER, CONVULSION, PALE, PEDAL OEDEMA, GENERALIZED SEIZURES, PUFFY FACE, COUGH, VOMITING	9.4	30.1	78	52.8	855	138	6.3	103	-	2 SESSIONS OF DIALYSIS	DEAD
262	0-5	Female	2013	ACUTE KIDNEY INJURY	SICKLE CELL DISEASE	95.17	PALE, INCOHERENT SPEECH, HEADACHE, BODY PAIN, ABDOMINAL DISTENSION	8.5, 6.7	14.59, 16.00	603, 480	3.5, 0.7, 1.0	37, 22, 29	147, 137, 139	4.9, 3.8, 3.8	105, 104, 103	-	NONE	DEAD
263	0-5	Female	2019	ACUTE KIDNEY INJURY	INTRAVASCULAR HEMOLYSIS 2° SEPSIS	0.9	FEVER, RASHES, COUGH, SEIZURES, COLD EXTRMITIES	9.9	14.68	172	6.9, 1.9	27, 29	137, 145	5.2, 4.4	102, 106	-	NONE	DEAD
264	0-5	Male	2012	STEROID SENSITIVE NEPHROTIC SYNDROME	IDIOPATHIC	119.6	HEADACHE, ABDOMINAL PAIN, GENERALIZED BODY PAIN, SCROTAL OEDEMA, OLIGURIA	11.3, 11.4, 11.1	5.61, 4.97, 6.09	209, 187, 241	3.9, 8.2	106, 56	145, 130	4.7, 5.0	105, 94	61	NONE	ALIVE
265	0-5	Female	2019	NEPHROTIC SYNDROME	IDIOPATHIC	33.77	FACIAL PUFFINESS, PROTEINURIA	4.8	14.1	466	2.7, 4.15	24, 29	138, 141	4.6, 4.6	100, 105	-	NONE	ALIVE
266	5.1-10	Male	2021	ACUTE KIDNEY INJURY	INTRAVASCULAR HEMOLYSIS 2° SEPSIS	0.07	PERIORBITAL OEDEMA, GENERALIZED TENDERNESS, GENERALIZED JOINT PAINS, FEVER, OLIGURIA, FACIAL PUFFINESS	11.8	6.75	165	9.7	57	130	4.3	90	-	NONE	DEAD
267	0-5	Female	2020	CHRONIC KIDNEY DISEASE	IDIOPATHIC	0.07	COLA-LIKE URINE, COUGH, PALE, GENERAL BODY SWELLING, ANURIA, RESPIRATORY DISTRESS	11.8, 5.9	8.45, 27.11	117, 198	39.55	1027.1	139.7	5	-	4.48	NONE	DEAD
268	5.1-10	Male	2017	ACUTE KIDNEY INJURY	INTRAVASCULAR HEMOLYSIS 2° CEREBRAL MALARIA	1.13	FEVER, LOSS OF APPETITE, CHEST PAIN, TONIC CHRONIC SEIZURES, ABDOMINAL PAIN	6.9, 7.0	8.16, 10.19	48, 455	20, 3.5	187, 43	149, 141	3.8, 2.6	104, 105	-	NONE	ALIVE
269	0-5	Male	2020	NEPHROTIC SYNDROME	BACTERIAL PERITONITIS	0.233	FAST BREATHING, MALARIA, ABDOMINAL PAIN, FACIAL PUFFINESS, GENERALISED OEDEMA, PROTEINURIA	9	18.97	106	3.2	48	133	16	107	-	NONE	DEAD
270	0-5	Female	2020	ACUTE KIDNEY INJURY	HYPERHEMOLYSIS FROM ABO INCOMPACTIBILITY	0.53	FACIAL PUFFINESS	6.4, 4.6, 6.6	10.39, 36.48, 46.44	84, 27, 108	27.1, 27.1, 24,2	497, 398, 314	118, 108, 108	6.2, 6.0, 5.7	84, 77, 90	-	NONE	DEAD
271	10.1-15	Male	2020	ACUTE ON CHRONIC KIDNEY DISEASE	SEVERE DEHYDRATION	0.67	FACIAL PUFFINESS, GENERALIZED BODY SWELLING, LOOKS PALE, RESPIRATORY DISTRESS	10.1	14.61	284	4.1, 17.7	29, 864	144, 139	3.7, 3.7	106, 105	-	2 SESSION	DEAD
272	0-5	Female	2015	ACUTE GLOMERULONEPHRITIS	POST STREPTOCOCCAL INFECTION	1.87	FACIAL PUFFINESS, RASH, ABDOMINAL PAINS, PEDAL SWELLING	8.3	25.14	657	9.79, 3.04	79.4, 55.7	129.6, 134.8	4.98, 5.03	107.74, 117.27	-	NONE	ALIVE
273	5.1-10	Male	2020	ACUTE ON CHRONIC KIDNEY DISEASE	HYPERTENSION	0.13	GENERALIZED BODY SWELLING, FEVER, ABDOMINAL PAINS, VOMITING, ABDOMINAL DISTENSION	6.5	14.1	535	10.3	121	136	5.3	116	67.9	NONE	DEAD
274	0-5	Female	2015	NEPHROTIC SYNDROME	IDIOPATHIC	1	GENEREALIZED BODY SWELLING, COUGH, VOMITING, FEVER, FACIAL PUFFINESS, PERIORBITAL OEDEMA	10.8	41.1	433	2.8	32	138	4.7	106	-	NONE	ALIVE
275	10.1-15	Male	2017	STEROID DEPENDENT NEPHROTIC SYNDROME	IDIOPATHIC	29.7	ABDOMINAL PAINS AND DISTENSION, COUGH, FACIAL PUFFINESS, BACK PAIN	-	-	-	15.9	141	130	4.2	104	-	NONE	DEAD
276	0-5	Female	2015	NEPHROTIC SYNDROME	CONGENITAL	0.9	GENERALIZED EDEMA, SYNDROMIC FACE, DIFFICULTY IN BREATHING	13.7	5.3	17	6.4, 1.7	132, 32	146, 146	3.6. 3.0	110, 109	-	NONE	ALIVE
277	10.1-15	Male	2020	CHRONIC KIDNEY DISEASE	HYPERTENSION	0.1	GENERALIZED BODY SWELLING, FEVER, ABDOMINAL DISTENSION, EASY FATIGABILITY, EARLY MORNING FACIAL PUFFINESS	3.5	7.4	204	40.6	1233	133	6	100	-	NONE	DEAD
278	5.1-10	Male	2017	ACUTE GLOMERULONEPHRITIS	INTRAVASCULAR HEMOLYSIS 2° MALARIA	0.57	FACIAL PUFFINESS, ABDOMINAL DISTENSION, VOMITING, DIARRHOEA, FAST BREATHING	8.3	176	5.38	2.9	41	142	3.6	112	-	NONE	ALIVE
279	10.1-15	Male	2016	PYELONEPHRITIS	IDIOPATHIC	5.5	PALE, COLA-LIKE URINE, JAUNDICE, PAIN IN ARM & LEGS	7.6, 7.0, 6.7	17.50, 15.62, 18.62	498, 323, 433	1.3	24	138	4.2	100	-	NONE	ALIVE
280	0-5	Male	2019	ACUTE KIDNEY INJURY	PURPURA FULMINANS	4.9	ABDOMINAL DISTENSION AND PAIN, DARKENED SKIN, FACIAL PUFFINESS, GANGRENE OF BOTH FEET	7.7, 7.5	6.35, 6.77	517, 257	17.8, 13.26	509, 238.4	137, 143.2	4.2, 3.68	99, 106.0	-	3 SESSIONS	DEAD
281	10.1-15	Male	2020	CHRONIC KIDNEY DISEASE	HYPERTENSION	0.2	FACIAL PUFFINESS, OLIGURIA, WEIGHT LOSS, LETHARGY, VOMITING, FEVER, PALE	4.4	14.24	202	54.2, 51.4	1868, 2024	143, 141	6.4, 6.2	116, 125	3.8, 3.5	NONE	DEAD
282	0-5	Male	2017	STEROID SENSITIVE NEPHROTIC SYNDROME	IDIOPATHIC	9.2	EAR PAIN, SWOLLEN EYES, NASAL CONGESTION, ABDOMINAL DISTENSION, EASY FATIGABILITY, BIPEDAL PITTING OEDEMA	11.3	10.39	387	3.4	9	139	4.3	108	-	NONE	ALIVE
283		Male	2019	ACUTE KIDNEY INJURY	BIRTH ASPHYXIA	0.17	SEIZURES, HYPERVENTILATION, ABDOMINAL DISTENSION	13.8	25.59	260	24.9	8.9	131	5.8	102	-	NONE	DEAD
284	5.1-10	Female	2015	PYELONEPHRITIS	IDIOPATHIC	0.2	FEVER, VOMITING, PAIN ASSOCIATED SWALLOWING, COUGHING, NOCTURIA	12.1, 12.0	6.97, 6.96	453, 411	1.4	53	140	4.1	104	-	NONE	ALIVE
285	0-5	Female	2017	NEPHROTIC SYNDROME	CONGENITAL	0.43	ABDOMINAL DISTENSION, VOMITING, ANASARCA, GENERALIZED OEDEMA	8.7	11.8	451	4.1	20	141	3.9	101	-	NONE	ALIVE
286	0-5	Male	2020	CHRONIC KIDNEY DISEASE	CHRONIC ENCEPHALOPATHY	0.03	GENERALIZED BODY SWELLING, DYSPNOEA, FACIAL PUFFINESS, ANURIA, SEIZURES	7.2, 6.5	17.7, 29.69	445, 423	32.8	609	134	5.1	104	19.9	NONE	DEAD
287	5.1-10	Female	2018	CHRONIC KIDNEY DISEASE	HIV INFECTION	19.77	LOOKS PALE, EARLY MORNING FACIAL PUFFINESS, DISTENDED ABDOMEN, COUGH	7.7, 7.0	7.88, 11.85	374, 227	9.6, 37.1	250, 1789	140, 140	5.6, 5.1	111, 109	29.7, 3.1	NONE	DEAD
288	5.1-10	Male	2017	ACUTE GLOMERULONEPHRITIS	POST STREPTOCOCCAL INFECTION	2.43	FACIAL PUFFINESS, COUGH, SORE THROAT, ABDOMINAL AND PEDAL SWELLING	9.7	10.3	308	3.6, 3.2	33, 37	141, 150	4.4, 4.2	107, 110	-	NONE	ALIVE
289	5.1-10	Male	2017	ACUTE ON CHRONIC KIDNEY DISEASE	POSTERIOR URETHRAL VALVE	22.83	DISTENDED ABDOMEN	10.3, 4.6	6.27, 7.78	305, 235	6.8, 49.9	142, 1240	142, 148	4.9, 4.5	110, 112	2757.3 ,276.4	NONE	DEAD
290	5.1-10	Female	2017	ACUTE KIDNEY INJURY	INTRAVASCULAR HEMOLYSIS 2° SEVERE MALARIA	0.83	VISUAL IMPAIRMENT, ABDOMINAL DISTENSION, FEVER, NECK PAIN	8.8	14.26	349	4	88	145	3.5	116	-	NONE	ALIVE
291	5.1-10	Male	2017	ACUTE GLOMERULONEPHRITIS	POST STREPTOCOCCAL INFECTION	22.13	FEVER, CHILLS, GENERALISED BODY OEDEMA, FACIAL PUFFINESS, FROTHY URINE	10.4	13.49	523	6.7	86	144	5.5	110	-	NONE	ALIVE
292	5.1-10	Male	2019	ACUTE ON CHRONIC KIDNEY DISEASE	IDIOPATHIC	0.77	PERIORBITAL OEDEMA, EARLY MORNING FACIAL PUFFINESS, CHEST PAIN, VOMITING	7.2	6.83	238	34.1, 29.4	400, 323	135, 138	3.5, 4.5	104, 110	25, 32	NONE	DEAD
293	5.1-10	Female	2017	NEPHROTIC SYNDROME	HERBAL MEDICINE INTOXICATION	0.93	FACIAL PUFFINESS, HEADACHE, ABDOMINAL DISTENSION, GENERALIZED BODY SWELLING	13.6	12.8	486	3.2	45	138	3.9	102	-	NONE	ALIVE
294	10.1-15	Male	2020	ACUTE ON CHRONIC KIDNEY DISEASE	ACUTE PYELONEPHRITIS	0.07	PERIORBITAL AND BILATERAL PEDAL EDEMA, DYSURIA, POLYURIA, ABDOMINAL DISTENSION, MILDLY PALE, RECURRENT COUGH, CARDIOMEGALY, DYSPNOEA, NAUSEA, VOMITING	9.6	15.96	226	34.5	692	132	6.5	106	11.6	NONE	DEAD
295	10.1-15	Male	2022	PYELONEPHRITIS	INFECTION	0.9	FEVER, GENERALIZED BODY PAIN, PALE, HEMATURIA, JAUNDICE, ANOREXIA, HEADACHE	8.3, 7.4	7.58, 10.5	127, 412	-	-	-	-	-	-	NONE	ALIVE
296	10.1-15	Female	2021	STEROID RESISTANT NEPHROTIC SYNDROME	IDIOPATHIC	7.33	ABDOMINAL DISTENSION, FACIAL PUFFINESS, BIPEDAL EDEMA	12.5	6.83	199	2.3	32	149.6	4.28	103.1	-	NONE	ALIVE
297	0-5	Male	2022	NEPHROTIC SYNDROME	IDIOPATHIC	1.27	SORE THROAT, FACIAL PUFFINESS, FROTHY URINE, PERIORBITAL OEDEMA, BIPEDAL EDEMA, GENERALIZED BODY SWELLING	9.42	12.1	456	2.8	37	136	3.9	102	-	NONE	ALIVE
298	0-5	Male	2022	CHRONIC KIDNEY DISEASE	POLYCYSTIC KIDNEY DISEASE	0.2	WEIGHT LOSS, PALE	4.93, 9.1	35.95, 18.0	536.0, 392	35.13, 33.6	300, 37	146, 139	4.9, 4.4	106, 109	5.98	NONE	ALIVE
299	0-5	Male	2022	NEPHROTIC SYNDROME	IDIOPATHIC	0.9	FACIAL PUFFINESS, VOMITING, OLIGURIA, ABDOMINAL PAIN, PEDAL EDEMA, PERIORBITAL EDEMA, PALE	14.3	17.39	569	6.3, 2.7	54, 26	130, 134	4.8, 5.4	105, 107	-	NONE	ALIVE
300	5.1-10	Male	2022	STEROID RESISTANT NEPHROTIC SYNDROME	IDIOPATHIC	0.33	ANOREXIA, VOMITING	10.9	2.87	162	-	-	-	-	-	-	NONE	ALIVE
301	10.1-15	Female	2022	STEROID RESISTANT NEPHROTIC SYNDROME	IDIOPATHIC	0.37	PERIORBITAL OEDEMA, FEVER, RUNNY NOSE, LOSS OF APPETITE, ABDOMINAL DISTENSION, OLIGURIA, CHILLS, LETHARGY	-	-	-	20.7	116	132	5.2	110	-	NONE	ALIVE
302	10.1-15	Male	2022	ACUTE GLOMERULONEPHRITIS	POST STREPTOCOCCAL INFECTION	0.9	FACIAL PUFFINESS, HEADACHE, HEMATURIA, FROTHY URINE, ABDOMINAL DISTENSION, SKIN RASH	11.7	6.08	364	48, 5.6	57, 76	141.5, 140.0	35.1, 5.3	110	-	NONE	ALIVE
303	5.1-10	Female	2022	NEPHROTIC SYNDROME	IDIOPATHIC	1.37	COUGH, CHEST PAIN, DULL, EASY FATIGABILITY, PALPITATION, BLURRED VISION	13.3	7.82	529	7.5, 10.8, 10.64	250, 266, 238.6	134, 136, 142.9	4.6, 3.3, 4.48	117, 144, 110..8	-	NONE	ALIVE
304	5.1-10	Male	2019	ACUTE ON CHRONIC KIDNEY DISEASE	BACTERIAL INFECTION	0.13	FACIAL PUFFINESS, ABDOMINAL DISTENSION, SHORTNESS OF BREATH, CONSTIPATION, OLIGURIA, PALPITATION, ORTHOPNEA, FLANK PAIN, LETHARGY, LOSS OF APPETITE	-	-	-	11.8	1093	132	5.6	113	-	NONE	DEAD
305	5.1-10	Male	2019	ACUTE ON CHRONIC KIDNEY DISEASE	SEVERE ANAEMIA	3.07	COUGH, CHEST PAIN,VOMITING, HEADACHE, EASY FATIGABILITY	10.5, 13.0, 10.7	8.01, 27.1, 6.56	191, 339, 299	1.9, 4.0	49, 50	137, 141	4.0, 4.1	107, 102	274.7, 268.4	NONE	ALIVE
306	5.1-10	Male	2016	STEROID RESISTANT NEPHROTIC SYNDROME	IDIOPATHIC	38.43	CHEST PAIN, COUGH, HEADACHE, DIFFICULTY IN BREATHING, DISTENDED ABDOMEN, GENERALIZED OEDEMA, FACIAL PUFFINESS	12.0, 7.1	8.70, 155.76	302, 377	5.4, 17.9	46, 633	137, 140	3.8, 7.1	109, 111	-	NONE	DEAD
307		Male	2019	ACUTE KIDNEY INJURY	URINARY TRACT INFECTION	0.63	DEHYDRATION, VOMITING	14.4	13.36	253	11.5, 4.5	130, 46	147, 148	4.5, 3.1	113, 112	-	NONE	ALIVE
308	0-5	Male	2019	BILATERAL HYDRONEPHROSIS	CONGENITAL	0.8	PALE	15.3	7.21	104	2.1	38	137	4.7	109	-	NONE	DEAD
309	5.1-10	Male	2015	NEPHROTIC SYNDROME	IDIOPATHIC	2.9	GENERALIZED EDEMA, OLIGURIA, SORE THROAT, HEADACHE, COUGH, FAST BREATHING, ABDOMINAL DISTENSION	10.2	9.17	880	6.5	93	140	4.6	110	-	NONE	ALIVE
310	0-5	Male	2019	ACUTE KIDNEY INJURY	HERBAL MEDICATION INTOXICATION	1	VOMITING, FEVER, OLIGURIA, HEMATURIA, URINARY TRACT INFECTION, BLOODY WATERY STOOL	8.4, 4.5	10.43, 20.84	538, 545	34.66, 2.8	257.75, 41	143.9, 140	4.69, 3.2	101, 103	-	NONE	ALIVE
311	10.1-15	Female	2014	CHRONIC KIDNEY DISEASE	HYPERTENSION	0.9	FACIAL PUFFINESS, GENERALIZED BODY SWELLING, ANOREXIA, EASY FATIGABILITY, PALPITATION, VOMITING, POLYURIA, OLIGURIA	4.9	13.93	383	37.6	1387.5	139	4.74	-	4	NONE	ALIVE
312	5.1-10	Female	2011	CHRONIC KIDNEY DISEASE	HYPERTENSION	1	PALE, PEDAL EDEMA, PERIORBITAL EDEMA, WRINKLING OF FEET, ANOREXIA, OLIGURIA, VOMITING	9.6, 7.0	12.2, 12.8	169	9.8, 42.8	357, 591	135, 137	5.4, 5.0	111.5	20.6, 11.5	NONE	ALIVE
313	0-5	Male	2011	NEPHROTIC SYNDROME	IDIOPATHIC	0.9	FAST BREATHING, PEDAL AND FACIAL SWELLING, PALE, HEMATURIA	6.9	1.3	413	2.9, 2.9	41, 22	143, 146	4.6, 4.2	109	-	NONE	ALIVE
314	0-5	Female	2014	NEPHROTIC SYNDROME	IDIOPATHIC	1.37	GENERALIZED BODY SWELLING, COUGH, WEIGHT LOSS, SORE THROAT, WRINKLING OF SKIN, PERIORBITAL DARKENING, PROTEINURIA	11.8, 11.5	31.82, 9.66	432, 341	8.39	18.9	33.6	3.93	106.6	-	NONE	ALIVE
315	0-5	Male	2014	STEROID RESISTANT NEPHROTIC SYNDROME	IDIOPATHIC	7.93	EASY FATIGABILITY, FACIAL PUFFINESS	9.0, 7.6	5.19, 8.08	174, 324	20.1, 8.6	190, 283	124, 140	5.9, 5.3	103, 121	63.3, 39.9	NONE	ALIVE
316	0-5	Male	2020	ACUTE ON CHRONIC KIDNEY DISEASE	CONGENITAL ANOMALITIES OF THE KIDNEY AND URINARY TRACT AND PRUNE BELLY SYNDROME	2.03	DIFFICULTY IN BREATHING, PALE, LETHARGIC, PUFFY EYES, EDEMA, PALLOR, FEVER	8.3	20.66	321	37.9, 31.9	328, 214	133, 130	5.9, 7.8	105, 104	46.7, 76.5	NONE	DEAD
317	5.1-10	Male	2016	ACUTE KIDNEY INJURY	INTRAVENOUS HEMOLYSIS WITH G6PD FULL DEFECT	13.33	POLYURIA, COLA-LIKE URINE, VOMITING, ABDOMINAL DISTENSION, JAUNDICE	5.5, 9.6, 11.1	29.74, 3.94, 5.86	274, 253, 267	20.4, 4.2	484, 78	129, 139	4.3, 4.7	97, 104	-	NONE	ALIVE
318	0-5	Male	2018	ACUTE KIDNEY INJURY	SEVERE MALARIA WITH INTRAVASCULAR HEMOLYSIS	0.97	FEVER, BODY WEAKNESS, VOMITING, LOOKS PALE, DISTENDED ABDOMEN, FACIAL PUFFINESS	6.8, 8.4	19.74, 6.7	119, 407	40.0, 2.2	458, 31	129, 134	3.9, 5,0	96, 106	-	NONE	ALIVE
319	0-5	Male	2019	ACUTE KIDNEY INJURY	INTRAVASCULAR HEMOLYSIS 2° MALARIA	0.8	OEDEMA, PALE, UNCONSCIOUSNESS, SEIZURES	9.4, 4.17	10.93, 4.4	435, 36	1.0, 1.5, 1.0	15, 12, 20.1	129, 129, 156	4.6, 4.9, 3.6	86, 92, 120	-	NONE	ALIVE
320	0-5	Female	2017	ACUTE KIDNEY INJURY	INTRAVASCULAR HEMOLYSIS 2° COMPLICATED MALARIA	0.87	GENERALIZED MALAISE, WEIGHT LOSS, DIARRHOEA, VOMITING, COLA-LIKE URINE, FEVER, PUFFY FACE	8.9, 7.6, 7.8	5.79, 8.76, 8.89	59, 529, 509	10.0, 5.4	121, 39	160, 147	3.2, 3.0	132, 110	-	NONE	ALIVE
321	0-5	Female	2016	ACUTE GLOMERULONEPHRITIS	POST STREPTOCOCCAL INFECTION	12.83	GENERALIZED OEDEMA, FACIAL PUFFINESS, FEVER, ANOREXIA, BILATERAL PEDAL OEDEMA, NASAL CONGESTION	9.6, 10.4	10.77, 12.57	416, 456	2.9, 8.9	35, 37	140, 140	4.1, 4.9	104, 103	-	NONE	ALIVE
322	5.1-10	Female	2017	ACUTE GLOMERULONEPHRITIS	POST STREPTOCOCCAL THROAT INFECTION	0.4	FEVER, GENERALIZED BODY SWELLING, ORAL ULCERS, SKIN PEELING, MILD COUGH, SORE THROAT	10.2	24.24	333	4	36	135	3.4	107	-	NONE	ALIVE
323	5.1-10	Male	2018	NEPHROTIC SYNDROME	IDIOPATHIC	1.23	ABDOMINAL DISTENSION, EARLY MORNING FACIAL PUFFINESS	11.1	4.84	296	4.9, 3.1	36, 37	137, 139	4.0, 4.1	99, 102	-	NONE	ALIVE
324	10.1-15	Female	2016	STEROID SENSITIVE NEPHROTIC SYNDROME	IDIOPATHIC	5.3	GENERALIZED BODY SWELLING, FEVER, ABDOMINAL PAIN, VOMITING, CHEST PAIN, ABDOMINAL DISTENSION	9.9	7.59	481	5.1	61	140	3.1	107	-	NONE	ALIVE
325	0-5	Male	2015	BILATERAL POLYCYSTIC KIDNEY DISEASE	CONGENITAL	0.4	FEVER, WEIGHT LOSS, COUGH, PALPITATION, VOMITING, ABDOMINAL DISTENSION	6.7	27.33	863	10.9	169.32	136.1	4.8	98	20	NONE	ALIVE
326	0-5	Male	2015	ACUTE KIDNEY INJURY	INTRAVASCULAR HEMOLYSIS 2° SEVERE MALARIA	0.63	COLA-LIKE URINE, FEVER, ABDOMINAL PAIN, JAUNDICE, LETHARGY	6.5, 7.4	12.58, 35.22	122, 452	39.9, 26.0	182, 230	132, 138	2.8, 4.8	103, 117	-	NONE	ALIVE
327	0-5	Female	2018	ACUTE GLOMERULONEPHRITIS	ABNORMAL IMMUNE RESPONSE	5.93	DARK URINE, FACIAL PUFFINESS, PERIORBITAL OEDEMA, GENERALIZED BODY SWELLING, VOMITING, DISTENDED ABDOMEN	7.7, 9.2	6.59, 7.87	324, 388	5.7, 29.1	70, 378	148, 136	5.0, 6.0	108, 112	-	NONE	ALIVE
328	5.1-10	Male	2015	ACUTE GLOMERULONEPHRITIS	IDIOPATHIC	5.67	FEVER, VOMITING, FACIAL PUFFINESS	9	4.07	564	2.4	51	142	3.9	108	-	NONE	ALIVE
329	0-5	Male	2015	NEPHROTIC SYNDROME	IDIOPATHIC	0.9	COUGH, ABDOMINAL DISTENSION, GENERALIZED OEDEMA, FROTHY URINE	9.6	14.41	820	9.7	54	129	4.6	104	-	NONE	ALIVE
330	10.1-15	Female	2015	ACUTE GLOMERULONEPHRITIS	POST STREPTOCOCCAL THROAT INFECTION	0.47	FACIAL PUFFINESS, COUGH, SORE THROAT	10.9	8.27	437	8.48	107	134	5.01	117.48	-	NONE	ALIVE
331	10.1-15	Male	2017	NEPHROTIC SYNDROME	IDIOPATHIC	8.1	FEVER, GENERALIZED BODY SWELLING, BILATERAL LEG SWELLING, FACIAL PUFFINESS, RIGOR, VOMITING	-	-	-	-	-	-	-	-	-	NONE	ALIVE
332	10.1-15	Female	-	STEROID DEPENDENT NEPHROTIC SYNDROME	IDIOPATHIC		BIPEDAL EDEMA, DULLNESS, ABDOMINAL DISTENSION, GENERALIZED EDEMA, DARK URINE, REDUCED URINE OUTPUT, AFLANK PAIN	-	-	-	-	-	-	-	-	-	NONE	ALIVE
